# Supplementary material for: Expansion and Divergence of Argonaute Genes in the Oomycete Genus Phytophthora
Source: Front Microbiol. 2018 Nov 30;9:2841. doi: 10.3389/fmicb.2018.02841 (PMC6284064; doi:10.3389/fmicb.2018.02841)
Supplement: Supplementary file 2 [file Table_2.XLSX]

## Sheet: Sheet1
Supplementary Table 2. Full protein sequences and accession numbers.
Species	Homolog Name	Alternate Homolog Name	source	accession	Full protein sequence
Albugo candida	Al_candAGO1	Al candAGO1	NCBI	CCI10176.1	MARKRGGQNKDPTQATGASGPNVTSTAHATTSTPAVAPPSTTTSTPAPPAPVLDLGSLSIEKKGPSNAQIVSSVQMNLPPRPGFGRLGKQISIHANHFKVRTNLGISLYHYDVSMALQGENFKNEGLSKTVTSLLMTSLMARVKKDFPALIVVNDGRKNIYAVSKFPFTEQKFEELQLPDQTKPKLYHCLIKEASPLAVNVNQLELLFQGKLNYTPYDALQALDIAMRHTASSRFVSVGRSLYAPNGAKDIGEGAEVWFGHFQSLRATQNHLVVNLDLAATAFVKQMSVLEFLVETLDQRERTLPKTLNKAQASVFTKAVKGVKVSVTHRGDMKRTFRVNGLSRTSAQELFFEDDSGAKVSVATYFSKNYGTLRYPGLPCLHVGAMNKKNYLPMEVCHI…
Albugo candida	Al_candAGO2	Al candAGO2	NCBI	CCI47709.1	MSHHGSGYEYSGGRDGASRDEREGGGYHGSNPTSDSSRGAPRDYQYNDRRSQNSGPSNDSRGFEDHREADDRRGGYGYNRGGDQGYEEYRDRGSRGGDAMKYDEERRDRSHGYPSRGYGMESDRDQGGSSASRGYAPQSRGGSGDRGYGGGDRGYGGGDRGYGGGDRGYGGGDRGSGSGDRGYGGGDRGYGGGDRGYGGGDRGSGGGDRGYGGGDRGYGGGDRGYGGGDRGSGGGDRGYGGGDRGYGGGDRGSGGGDRGYSGGDRGYGGGGRGYGTPGDKPPARDYGSGRREGYGSRREGSNADYGGRNEYSGERGGGRGGGRGGGRGGGPRRSVALGEGIGDLRGSGYESIGEPVMDPRLIDDWQGKNPPREVSDEDPDIDRNFLITLRANYNTIGKT…
Albugo candida	Al_candAGO3	Al candAGO3	protists.ensembl.org	supercontig:ASM107853v1:AcNc2_CONTIG_160_length_53395 (1000 to 4000)	MARKRGVQKERLDISGQESRTTGQLDLGSLSIETEGTNNDQIISSLEMNLPRRPGFGHLGKQISIHANHYKVTADFGVSLYHYDLSMALQDEKFTNEGLSKSVTSHLMSSLWARLKVDMSTPVVVTDCRKNIYTVLKLPFTEKEFDNLQLPDQAKPKLYHCLVKEASKLAVSANQPEMFFQGKLNYTPYDALQALDIAMRHTSSSRLVSVGRSLYSHNGAKDIGEDLNLDLAATAFVKEMSVLDFLIETLNQRDRTLPRTLNKVQTLAFSKAVKGLKVYVTHRGDMKRTFRVNGLSKASAGDLFFDDDSGSELSVAAYFAKNYKSLRHPELPCLHVGAMNKKNYLPLEVCHIIAGRKTPRKITDRQVENMIRFTCTKPDDRKHRIEQKVRDVGFGRDPV…
Albugo laibachii	Al_laibAGO1	Al laibAGO1	FungiDB	136600	MVRKRGGQNKGRGDSRQVTRAPELPNVAPTAPAAATQSMKTPTPAPFKAVAPTPAPPAAVLDLGSLSIETKESSNTQIVSSLQMSLPPRPGFGRLGKQISIFANHFKVNANLGMSLYHYDVSMALQGENFKNEGLSKTVTSLLMISLMARVMKDFPALIVVNDGRKNIYAVSKFPFQEKRFEELQLPDQTKPKLYHCFIKEASPLAVNINQLQLLFQGKLNYMPYDALQALDIAMRHTASSRFVSVGRSLYARNGAKDLGEGAEVWFGHFQSLRATQNHLVLNLDLAATAFVKEMSVLEFLVETLDQRERTLPKTLSKAQASIFSKSVKGVKVSVTHRGDLKRTFRVNGLSKTSAQDLFFDDDSGAKVSVAAYFAKNYGCLRYPGLPCLHVGAMQKKNY…
Albugo laibachii	Al_laibAGO2	Al laibAGO2	FungiDB	AlaiNc14_SC824261 (34000 to 38000)	MRTLQQRLHEELRVEKENTLTQTSIRSYFSAASTMQLQYKNTKKLFAKRSIKAENPQLENVIETSSSLPHYIDVQYNSIKPPVTLHYGIASMVRKQGGHNQGREDAGEKFTNEGLRKTVANHLMKRLMANLKNEFPALTVVKDGRKSIYTASKLPFTEKKFENLQLSDQAKPKPYCCLVKEASPVVVNVNQLQVYLQEKLNCMPYDALQAMDIALRHTTSTGFVSAGRILYAPNDARISGKMPSINCQELRALRYPGLPFLHVGAMQKKNYLSMEVCHILAGQKTPQKVTGNQRRIVQKLRDAGFERELVLKAFGLVVNSKMVSAKARVFESQKSLTCVEPRDSVAIPPIILKKQDFAKIRDLFPDALNKAWTLFNSPVQIICIINPTADTVVHGELKR…
Aphanomyces astaci	Ap_astaAGO1a	Ap astaAGO1a	NCBI	XP_009830509.1	MSYREKSGGRGGSSAGRGSGGRDGGGRGFGGRDGGGRGGGRDGGGGRGGGRGGGRDGGRGGGRGFSDGGGRGGGRGSTPTVQMPSGPPPAPVKSKLLQPVANPTFPSRRGFGRAGKPVTLWANHFAVKINPAQGDVFHYDASIAAEGKTPTQETPPKDLCTAVLQALINLFKTEYPTIAVVADGRRNLYAAKLLPFDAMIFKVPRMKEGRTEIFDVHVVAANPVAVRTEQLHELFAGRLNYTPYDAIQALDIAMRYSASTRFTTVGRNFFTNSGAVTLGEGAELWFGYHQSLRPTQTQLTLNIDMAATAFVESMAALDYLVETCRLQDVPTMLTKPQASNAAKAFRGIKVTVTHRGTVERSYRVNGLKKTAKETTIELDGGRRVTVADYFATNYRPLRY…
Aphanomyces astaci	Ap_astaAGO1b	Ap astaAGO1b	NCBI	XP_009821379.1	MIVEAVEAVMAIVAVAADTETAAVDTVVVEVAAMVVGAAAATEDAVAVVVVEVVAGSRTSLFPCRPSYGNAGRAIVVWANHFQVDLNVNRGDIFHYDVVFCKKGDTPLQAVPKKELCVRVLKALIKELKSELPAITVVSDARRNIYASAALPFNNRMIVVKEVFDSGKSKEWDVYVKAADPVAIPMHQVEEFFAGRLNFTPYDAIMALDIALRATANNKFVSAGRNFYTPSNKVALGEGADLWFGYHQSLRPTQTRLTLNIDIAAATFIKKMDLIEYVTTTAFGGRQARFDDPQAMRAASRAVKGVLVRVTHRGNLNQEFKINGLTTTPANATFFTTTDGTQHSVAAYFEATYYKLKHPEWPCAQTGSKSSPQFLPMEVCFTPGTQKSIRKETPMQVAT…
Aphanomyces euteiches	Ap_euteAGO1	Ap euteAGO1	NCBI	Ae_1AL3935/Ae_12AL5822 recurated	QKVFQVSRAKEGGRTEIFDAHVTAATPVAVRLDQLSQLFAGRLNYTPYDAIQALDVAMRYSASTRFTTVGRNFFNNMGAVSLGEGAELWFGYHQSLRPTQSQLTLNVDMAATAFVEAMPALDYLVETCRLQDVPATLSKFQIADANKAFRGVKIKVTHRGTVDRAYRVNGLKKSARETTMEVEGGGRIPIERYFAEHYRPLRYPNLPLLHSARPRIRIKLPWKYANIDGGLKSLRKVRRQKIEARVRDAHFSGDQCLQAFGLTVDPKMLAVEGRVLRAPDVLYGRGKTEQPRDGAWNMRNLELFQGMALDSYAILSLCDSRRTSNDDILDFFHALVDHMKSLGMKPPSGRPPLLVRQGRQQPIESMFGEAVNQAKTAFGVNPQVIFCVSPVADAANYGE…
Aphanomyces invadans	Ap_invaAGO1a	Ap invaAGO1a	NCBI	XP_008862673.1	MSGRRSRSRSPRRGGYSPSRSPPRRQDDRGGGGGYGRDDRGGGRGYGRDDRGGGYGGSGSGYGDRGGGGGYGGRGGGRDGGRGGGGAPFGGGRGGGRGGGGNVSYGPVPTPVRSTLLVPTQESQFPCRPAFGDVGRAIVVWANHFQVDLNPNQGDIFHYDVMFCNKGDTPLQAVPNKELCVRVLKALINTLKDEFPAITVVSDARRSIYASAELPFNNRMIPVREVFETGKSKEWDVYVKAVDPVAIPMDRVLEFFAGRINFTPYDAIMALDIALRATANDRFVSVGRNFFGQSGKMNLPEGADLWFGYHQSLRPTQTRLTLNVDMAATTFIKKANLVDYIAEAAFGGRGVNFEDPTALKAAHRVVKGVRVCVTHRGGLKQEFKVNGLTATPASATFFA…
Aphanomyces invadans	Ap_invaAGO1b	Ap invaAGO1b	NCBI	XP_008874496.1	MSSREQGGRGGRGGGRDGGGRGGGRDGGGRGGGRDGGGRGGGRGYSDGGGRGGGRGGQGFSDRGGRGPSDGGGRGRGDGGRGGRGGGSTATVQMPTGPPPAPVKSTLLQPLANPMFPSRRAFGRSGQPVTLWANHFAVTLNRNQGDIYHYDASIVAEGKAPSKDTPPKVLCSAVLQTLINMLKIEYPTIAVVADGRRNLYASQLLPFDAKVFKVPREKEGRTEIFDVHVVSTDPVAVRTEQLHHLFAGRLNYTPYDAIQALDIAMRYSASTRLTSVGRNFFTNTGAVTLGEGAELWFGYHQSLRPTQSQLTLNIDMAATAFVESMPALDYLLETCRLSDIPTSMGKAQISSASKAFRGIKVAVTHRGTVERAYRVNGLKKSANETTIDLDNGRRVTVAQ…
Arabidopsis thaliana	Ar_thalAGO1	Ar thalAGO1	NCBI	NP_175274.1	MVRKRRTDAPSEGGEGSGSREAGPVSGGGRGSQRGGFQQGGGQHQGGRGYTPQPQQGGRGGRGYGQPPQQQQQYGGPQEYQGRGRGGPPHQGGRGGYGGGRGGGPSSGPPQRQSVPELHQATSPTYQAVSSQPTLSEVSPTQVPEPTVLAQQFEQLSVEQGAPSQAIQPIPSSSKAFKFPMRPGKGQSGKRCIVKANHFFAELPDKDLHHYDVTITPEVTSRGVNRAVMKQLVDNYRDSHLGSRLPAYDGRKSLYTAGPLPFNSKEFRINLLDEEVGAGGQRREREFKVVIKLVARADLHHLGMFLEGKQSDAPQEALQVLDIVLRELPTSRYIPVGRSFYSPDIGKKQSLGDGLESWRGFYQSIRPTQMGLSLNIDMSSTAFIEANPVIQFVCDLLNR…
Arabidopsis thaliana	Ar_thalAGO7	Ar thalAGO7	NCBI	NP_177103.1	MEEKTHHHHHSTNKHIPSSKSRTPLLHKPYHHHVQTNPPPFLLHPSSHQNLNLVASNLPSSYYYYYYCYFYSQFHNSLPPPPPPHLLPLSPPLPPLLPLPPPHSMTRFHKSLPVSQVVERKQQHQQKKKIQVSNNKVSGSIAIEEAALVVAKRPDFGGQDGSVIYLLANHFLVKFDSSQRIYHYNVEISPQPSKEIARMIKQKLVETDRNSFSGVVPAFDGRQNIYSPVEFQGDRLEFFVNLPIPSCKAVMNYGDLREKQPQKKIEKLFRVNMKLVSKFDGKEQRKEGEDWAPLPPEYIHALDVILRENPMEKCTSIGRSFYSSSMGGSKEIGGGAVGLRGFFQSLRHTQQGLALNMDLSITAFHESIGVIAYLQKRLEFLTDLPRNKGRELSLEEKRE…
Caenorhabditis elegans	Ca_elegALG1	Ca elegALG1	NCBI	NP_001257239.1	MSGGPQYLPGVMNSTIQQQPQSATSSFLPSGPISSTSTSSQVVPTSGATQQPPFPSAQAAASTALQNDLEEIFNSPPTQPQTFSDVPQRQAGSLAPGVPIGNTSVSIGEPANTLGGGLPGGAPGQLPGGNQSGIQFQCPRRPNHGVEGRSILLRANHFAVRIPGGTIQHYQVDVTPDKCPRRVNREIISCLISAFSKYFTNIRPVYDGKRNMYTREPLPIGRERMDFDVTLPGDSAVERQFSVSLKWVGQVSLSTLEDAMEGRVRQVPFEAVQAMDVILRHLPSLKYTPVGRSFFSPPVPNASGVMAGSCPPQASGAVAGGAHSAGQYHAESKLGGGREVWFGFHQSVRPSQWKMMLNIDVSATAFYRSMPVIEFIAEVLELPVQALAERRALSDAQRV…
Caenorhabditis elegans	Ca_elegALG2	Ca elegALG2	NCBI	NP_871992.1	MFPLPVHNGPRLGKLSIFEMPGDSLTSSSFMPDGGAETSSSSQLGGSAHGAIGTKPDAGVQFQCPVRPNHGVEGRSILLRANHFAVRIPGGSVQHYQIDVFPDKCPRRVNREVIGCLISSFSKYFTNIRPVYDGKRNMYTREPLPIGTEPMNFEVTLPGDSAVERKFSVTMKWIGQVCLSALDDAMEGRVRQVPHEAVQSIDVILRHLPSLKYTPVGRSFFTPPGVMKPGMQMHQESKLGGGREVWFGFHQSVRPSQWKMMLNIDVSATAFYRAMPVIEFVAEVLELPVQALAERRALSDAQRVKFTKEIRGLKIEITHCGAVRRKYRVCNVTRRPAQTQTFPLQLETGQTIECTVAKYFFDKYRIQLKYPHLPCLQVGQEQKHTYLPPEVCDIVPGQR…
Caenorhabditis elegans	Ca_elegC16C10.3	Ca elegC16C10.3	NCBI	NP_497834.1	MADLLDKIMGSSSSNRIPKRDNRMNQDKDEPTSKRSAPMFSTPKSTTPIGRDSFATMDTMNVQMNMFPVDIKDMPHKIQRFQVDVIVCSSNGKQINANLGVLAAKGDVNSHNRRLAQYYIMRTVHDKLLVKFSGKSHHFLAYDCAATLYLPEGVYTGDDQEEVTLTIDDFPKEEWKFVSKLSRRKDDSYLVVLKPAGFVYTQGEVAQEEANRMELTRIIEIVTSQKLNNEDYLQFGNATFPRLSPPHSEPDAISEIRSGFAKVSRLSQNGGGKAFMTVDTKISPFYKDTSVIKFSSNKLSEMKGGGGGRGGYGRSDSRDSRGGYRGGRSDSRDFRGVYGNRGGNDRYRDESRGRRDMYDSRRDSGSSNGADYSPSDAAELEHAFGERGNTKRCIEEALK…
Caenorhabditis elegans	Ca_elegCSR1	Ca elegCSR1	NCBI	NP_001040938.1	MQSDNVGRGRGSRGGSRGGSGRGRGRGGYGDSYRPDLETRETHVTYQGKVKYEGGDRHDFNYEKTPTGSYRGSHRDGQEGSRGNRGSFRGGRGGYDRRRDDEESKAENRFGGYNRGANGGNYRGRTGGSGRGGSTQTTTVDPKYNGLILENSAEPKLKGLNSDMNQKQNPRLALNIFGLELSERTIFRHVVQMKLIDRQHNKEYILTTMSARGRGNRATKQKDNFILLDILLKQWAAKKGQQNLPAFAYDGAQSLFTLEGISLMVDIKKEDALEIPELSNFLKDSISFLSGDLEISCEPDLEKPSFVQTELNEWSDPRFYAYLDIVTSQSAIRSERYLSQSKGLYVHTQSLEELRVKWAVAAKGIHKGCRIVGANGPLPILELDPQSTQYYASIPLSQM…
Caenorhabditis elegans	Ca_elegPPW1	Ca elegPPW1	NCBI	NP_491323.2	MESRVIFESKCSLRKPIFNLKRVSRTMEKQLEAMFVSDRPAAPAAQKLGTAPLAAKKTRNVERGTKVNIDTNIRKLTIKPNQPIYKYAVQVNYVFRKPDGTEATIEMSKSAKKGTEHDNDKTRCQKVYNEAIKRYDELKTGGPFFYDRQASLYTLTKLKNESISFVVTDKICKRQNFKEAQFVLKKVDQSFQSTSNDVIRTTNSCPANADKTLLEAMNIIVSGPAFENKNVITVGACVHYLIDPTVVDVAYKEYAEGQLYSGVGASKSVKTLEGTDKKVPSLFMTTEMKTTLFHPDYAPLVELLQTFRGFSTTLKANSPAAQRIEKAFVGLDVVLNYGVHKGLGEDGVVMKIRRFHTSAKETCFEVEKSTREFTNVFDYFKKKYGITLKYPDLFTIEAK…
Caenorhabditis elegans	Ca_elegPPW2	Ca elegPPW2	NCBI	NP_491535.1	MPATPVPPVTMPPVPPVGFPPVTAPPGLHPPPPVPPVPVPTLPVTSEHKTAHDACIKRLEQLEIPPDPKIYPSPTEPGTFGSVTEVLTNVFGVEVHKTSNFYQYSVHITAELSSKKEVTFTKKGKEDFIVHDRHEKCSAILFHALNRFEDFFKSSENCIIYDGQSILFTSMNLFEGIPTGKIKTKVFQINGADTNLKDLMVLPCIKLEVFPTKNPVVNFSLEDIGRRTSDSNIESVNMAYKQILDLAMSQYAIRETSKCVVFEHGKMFFINPLQEGYAPCDIVEVGDGKQMKPGLKKTLQFIEGPYGRNQNNPSIVIDGMKVAFHMEQLVFQKLSSITSNLANGITGSERERCAAVIKGLDCHSNYRGRTRHHKIESIHHEGAATARFELEGGGTCTVA…
Caenorhabditis elegans	Ca_elegPRG1	Ca elegPRG1	NCBI	NP_492121.1	MASGSGRGRGRGSGSNNSGGKDQKYLGTIQPDLFIRQQGQSKTGSSGQPQKCFANFIPIEMTQSDYSIYQYHVEFEPTVDSKANREKMLRDNNVTDEIGHHFVFDGMILYLKEEWEQNQMIEVQHPIDRSLICIRFKQTNRFLVDDPQTINIFNTIIRRSFDALQLTQLGRNYFNWGDSRAVPDYNMSILPGYETAIRMYEENFMLCVENRFKMVREESMYILFHKELRSCQNNPQRVQEKMNEMYGGTTIITRYNNKLHRYTRLDYSISPLSEFVKDGQSITLKEYFKNQYGIEITVDDQPIIISEGKPKQPGEPPQVSYIVPELCFPTGLTDEMRKDFKMMKEIAKHTRMSPQQRLVESRKLIVDLSKNEKVMECFKYWGISLGQDLANVQARVLKS…
Caenorhabditis elegans	Ca_elegPRG2	Ca elegPRG2	Ensembl	WBGene00004179	MIQNDYSIYQYHVEFEPTVDSKATRENMLRQPSVTVEIGKHFVFDGMILYLKEEWDQNQMIEVQHPNDNSLICIRFKKTNRFLVDDPQTINIFNTIIRRSFDAMKLTQIGRNYFDWDNSRALRKELRSCQNNRQRVQEKMNEVYGGSTIITRYNNKLHRFTRLDNEITPLSKFQKDGEQIILKEYFKNQYDIDITDDEQFIIISEGKPKQPGEPPQVNYIVPELCFPTGLTDEMRKDFKMMKEIAKHTRMSPQQRLDETRKLITKLSQNQTMMECFQYWGISLGQDLANVQARVLKSEPLQGKRQYEGKQAEWARGVKECGIYRGSNMTNWIVIGPGSGNSGLLAQKFIAEARNLGRTLQVQLGEPMCVKINGISPNDYLEGLKAAIKSVDGEEIHMLV…
Dictyostelium discoideum	Di_discAgnA	Di discAgnA	NCBI	XP_643218.1	MGPKKPNIQDEPNQPNPAGGVKPPPGFQQQPQHQQQQQQPRGPPPGFQQQQQPQQQQQQQPQQQQQQQQPRGPPPGFHQQGHPQGHPQGQQQGHPQQGQQQRGPQQQGQQQGNPQQQQRGPQQGHPQQQQRGPQQGHPQQGHPQQGQQQQRGPQQGQQQGQQQQRGPQQGPQQGQPKQPSGSWGKQPPQNLQPQQQPQQQQQQQQQQQTTTTTTTTTSSSSPAAAQVPTISRKDLVKDDDIENIAIVPAKPRSIQSQPISVITNFFPVQVRQNRSLFLYRIDYDPPQVARDRRFKVMKEFLAANSLIFTKYDGDSLLFSAKKIQINSQNVDGVQILIKLAKEFDHTDKSITQFFNVLTKSFMRSMGYSLMGRNYYTSVGKRDVPKHFLEVWKGFSTSVI…
Dictyostelium discoideum	Di_discAgnC	Di discAgnC	NCBI	XP_645445.1	MDPGERKRDLLPSDDDGGDLENRKSRREDNIRHPQQQQQQQNYQQQQNYQQQQNYQQQPYDQQSQSSSQGGYYQPPPPPPSGYYQSPPPYSRAGYDPYGYYAPPPQHQPNSYYPQQPSFDPYFQQQYQPPPPPPQQQQQQYQPQSQQQQYQPQQSHGYDYQQSYQGYQNQQQPQQSQENQSQQQQSQQSPQPQRPQQQSYQSYQQQQPQQQQQDIFQVPQDRNRSYRDSGGDRGNGSSGNDNYGYQRGRGRDNNNNNNGGGGSGSGDRYGSGSGGSGGDRYSGRGRRDFGDRDNNNNNNNNNNYRNRGYNNRDNGSGSSGEKDYGSLSPPSFGNAQSTTSSIIPPPRTISDSPKQQQQQQQQQQQQQQQQQQQQHDEGSGYYEDEVNKSSNNNNNSSNN…
Dictyostelium discoideum	Di_discAgnE	Di discAgnE	NCBI	XP_636288.1	MSNKNNRNSNDNEQDEDEEYDYCEFPNVDFDSSSEGSNISSFTPWVPKNRINFKNLIVDNPNINEETSINPVNTNNNQKSPQKGKVLGLGNNSNNNNNNNNNNNNNNNNNNNNNNNNSNNNNNNNNYNSNNNSNNNFNNNNYNNNFNNFNNNNKNTKFHKKNNFGNQYNSNYKNPIYDSPNQFSDGRGISPRGRAKQSSNFSDPRSVNYNSNSPTNNRTNLNSPQRSPSQPILSTTIKPSQYVYTPINAKLSPYITPKPTPTSTSTPTSTPTSTPTTPTIPNTTTTTTTTTTTTTTTATKTATTSPSSLSSMKTGNTTKPINNNKETSKSNENNLLSLKKALLPPIKNTSEIGIIDITKENQDRNEDIIIEKRDPPKLKDELYFNLPKPTNATLEGIPA…
Ectocarpus siliculosus	Ec_siliAGO	Ec siliAGO	NCBI	CBJ30598.1	MSSRGGGRGGRGRGDFRGGGRGGGGGGRGGDSYRGGGRGGGRGGGRGDFRGGGRGGGRGGGGGRFGGAQEDARFRNVPRVHEIPIVNVPGKPLPPPAPVSRTALAETPVDDIILPHRPNYGKMGKQVVVTANHYKADYNSKQLLYQYDVSLEGFEKTALPAAKLRAIFQKFKEQHSASSLGGIAFTYDGRSVMITARPLPFPAEGASFVVVFEPATEKREANNFTVILKQVAQRRLADLAVFFSGQTSQNAYDCITALDISLRHAPSMKLTCVGRSFFTPDMPSPISGGAEVWLGYYQSLRATQAGLTLNVDMSAMAFVRSMPMMDFVCELLGVRDPGQLSRGIRPYDRRKLETALKGVNVEVTHRKSNRQYRVSALSKIGADQLTFPDQESGRDEIVA…
Eimeria tenella	Ei_teneAGO	Ei teneAGO	NCBI	XP_013231185.1	MSERGERGTRRDPRPGRQGGPRDERGGGHRGLQREERRHGQSRRDWGPSEQPSGLREADYRCILSGRGRGFRGGQRQQRLPEYLERALEPTRQRKGQVLCNAWSMHLESDLKAWGYPLSIKESGTGRPVEEKKERRKVVAELLKSLTGTQKPLAGETPRRVVSRGAQHSELLRWIIVYSERIRELILDEQTREVAVREGEAASKVYNVTFGEERQLTGPNWRFYFVAAMMITLEAANFRRALGQSHYIKLDTRTLRTDAQLYGIDATLIQSEKAWLIKVNRHDRKLEPGLLEDRLREMDYQTARNKYRNRLCVAVHKGNIYRIVEVTDTTADRATFEKGGATISVAQYFKDMYNQNVDGKQVVTTKEARGGSRLCYLPVNLLRVIAQAPQATGSCRPIL…
Homo sapiens	Ho_sapiAGO1	Ho sapiAGO1	NCBI	NP_036331.1	MEAGPSGAAAGAYLPPLQQVFQAPRRPGIGTVGKPIKLLANYFEVDIPKIDVYHYEVDIKPDKCPRRVNREVVEYMVQHFKPQIFGDRKPVYDGKKNIYTVTALPIGNERVDFEVTIPGEGKDRIFKVSIKWLAIVSWRMLHEALVSGQIPVPLESVQALDVAMRHLASMRYTPVGRSFFSPPEGYYHPLGGGREVWFGFHQSVRPAMWKMMLNIDVSATAFYKAQPVIEFMCEVLDIRNIDEQPKPLTDSQRVRFTKEIKGLKVEVTHCGQMKRKYRVCNVTRRPASHQTFPLQLESGQTVECTVAQYFKQKYNLQLKYPHLPCLQVGQEQKHTYLPLEVCNIVAGQRCIKKLTDNQTSTMIKATARSAPDRQEEISRLMKNASYNLDPYIQEFGIKV…
Homo sapiens	Ho_sapiAGO2	Ho sapiAGO2	NCBI	NP_036286.2	MYSGAGPALAPPAPPPPIQGYAFKPPPRPDFGTSGRTIKLQANFFEMDIPKIDIYHYELDIKPEKCPRRVNREIVEHMVQHFKTQIFGDRKPVFDGRKNLYTAMPLPIGRDKVELEVTLPGEGKDRIFKVSIKWVSCVSLQALHDALSGRLPSVPFETIQALDVVMRHLPSMRYTPVGRSFFTASEGCSNPLGGGREVWFGFHQSVRPSLWKMMLNIDVSATAFYKAQPVIEFVCEVLDFKSIEEQQKPLTDSQRVKFTKEIKGLKVEITHCGQMKRKYRVCNVTRRPASHQTFPLQQESGQTVECTVAQYFKDRHKLVLRYPHLPCLQVGQEQKHTYLPLEVCNIVAGQRCIKKLTDNQTSTMIRATARSAPDRQEEISKLMRSASFNTDPYVREFGI…
Homo sapiens	Ho_sapiPIWI	Ho sapiPIWI	NCBI	NP_004755.2	MTGRARARARGRARGQETAQLVGSTASQQPGYIQPRPQPPPAEGELFGRGRQRGTAGGTAKSQGLQISAGFQELSLAERGGRRRDFHDLGVNTRQNLDHVKESKTGSSGIIVRLSTNHFRLTSRPQWALYQYHIDYNPLMEARRLRSALLFQHEDLIGKCHAFDGTILFLPKRLQQKVTEVFSKTRNGEDVRITITLTNELPPTSPTCLQFYNIIFRRLLKIMNLQQIGRNYYNPNDPIDIPSHRLVIWPGFTTSILQYENSIMLCTDVSHKVLRSETVLDFMFNFYHQTEEHKFQEQVSKELIGLVVLTKYNNKTYRVDDIDWDQNPKSTFKKADGSEVSFLEYYRKQYNQEITDLKQPVLVSQPKRRRGPGGTLPGPAMLIPELCYLTGLTDKMRND…
Homo sapiens	Ho_sapiPIWIL2	Ho sapiPIWIL2	NCBI	NP_060538.2	MDPFRPSFRGQSPIHPSQCQAVRMPGCWPQASKPLDPALGRGAPAGRGHVFGKPEEPSTQRGPAQRESVGLVSMFRGLGIETVSKTPLKREMLPSGRGILGRGLSANLVRKDREELSPTFWDPKVLAAGDSKMAETSVGWSRTLGRGSSDASLLPLGRAAGGISREVDKPPCTFSTPSRGPPQLSSPPALPQSPLHSPDRPLVLTVEHKEKELIVKQGSKGTPQSLGLNLVKIQCHNEAVYQYHVTFSPNVECKSMRFGMLKDHQAVTGNVTAFDGSILYLPVKLQQVLELKSQRKTDSAEISIKIQMTKILEPCSDLCIPFYNVVFRRVMKLLDMKLVGRNFYDPTSAMVLQQHRLQIWPGYAASIRRTDGGLFLLADVSHKVIRNDCVLDVMHAIYQ…
Hyaloperonospora arabidopsidis	Hy_arabAGO1	Hy arabAGO1	EumicrobeDB	Hyaar_Emoy2809468	MAEQGGRSFGNDGPPKALANQILRTLLTDLQRQYPDVVVVSDARKNLYTPTRLPFATRTFDALQLPADGGRARGFSATVKEASPVAIRLQQLDELFAGRLNYTPYDALQALDVAMRHSAAQRFTVVGRNLFNAAGATSLGEGAELWFGYFQSLRATQNRLVVNLDLAATAFVEAMDVTSYLSETLALRQLPTTLAKHQHAAFSKAMRGVKVNVTHRPGVKRSYRVNGLSRDAADRTFFETDDGQRLSIAQYFEQTYKLRLRYPKLPCLHVGAPQKKNYLPMEVCHILAGQKCPRKPTDKQVANMIRFTCTPPDKRKRAIEQKLREAGFSTDPTLRAFGLQVDPNMVETTGRQLPPPTIEYSGGARENPRDGAWNMRGKRFNTPAQCKSWAVISMCDPRR…
Hyaloperonospora arabidopsidis	Hy_arabAGO2	Hy arabAGO2	EumicrobeDB	Hyaar_Emoy2_v8.3_Scaffold6:1000kb-1005kb	MSYSGGGSSSYGDQRGGHGSRSGGYGRGYDDVSRPDSSSSRGYTDQRGGGYSGGVGYSADRSAGYVEERGVGYDQRGGYDRSTRSSGGYDEYRQGGYGASTSGNRGYEGTRDALPTGGYSSRGYDDRSRGDSYASRGYEASAHDDRRGHGSSSYASYGSSSVGYDSRGGYGAVSSGGYDQARSGYSDRGSYKGEEDSYGAGGSSRGYAGGYDDRGYGSAAGGDRGYGSAAGGDRGYGGAAGGDRGYGGRSERGYGDASGGSRSERGYGDASGGVKDERGYGGSNDRGYGGGADRRGDRGGDRGGDRGYGRRSSASGDDRRGGDRGGGDRGYGNGGRGGGRFGGGGGRGGGRSESGPGVGTVSGSGYEAIGDAVADPRLEDSWSGRAGVREVSAEDPDLQ…
Methanopyrus kandleri	Me_kandAGOL	Me kandAGOL	NCBI	AAM02524.1	MPWRSNAVRVRMDFEVLRREDYHDRGAARGAVKDHLREREFAFQVDTVVYSAGDRGERVSWDDLSPTARAYAVRAALRLGLEGLGFELDTGYSLLCDRDFFEVCYGGRFDGERIPGVYALGNWREVRDRVLRTLGREYGPVEVRLGLEVRARALGDGTVLLSVDPRARAISRVRLKDLVRDRGVGWAERVLPGTYVIPTDGGLTGRRLKVVDAVPADEWEGEDGWDLERLREHWSGYGVEVDPEVVVTVKVGGGVLHYPDDVLRWQVPVHPVTEYFRLGVADRVSVGRYLLDRGLGEFRRRFPDVAVEVREHPGSTDTRRVRPPAVVAGGEKRGKRTELNDLLWNYGPYEGAGELDGEAVHLVADRELPGRAGISERDLERLLELVVGRLRRLLGHDVE…
Neospora caninum	Ne_caniAGO	Ne caniAGO	NCBI	XP_003885027.1	MNGGGRGRGESGGDRGRGGGQRGGEGRGGDYRNGTNAHGRGFESGDQRNRYRGGGSFGGGGRGGMGGGGFGSVLPVMRGPLKCLSNHCGLVVSRRKQGLALWKHFVDFKAKAEPGKKRMLSYEARRELLDEFLDGLVALDHLKREERSLILYDGDHLLVFMGKLEYLIMNHAAVQEGYQMFNGVNFFKDLPENFFPLRGQNKAFQIWDGFSQAVAPYQTSGALSWNAVFNLRACTATKAIPLVKYIEIQASAIAKRMVDLSTDKGCRALMADAEVMRRLNKRLRGTKVESFHILNRDTKRPEKRVYKLKELMTFSASSEESRFDLQDGRTVTVLQHFQESYPHVSGIPPFQLLINTRSKNRPAYLPISIVTLKHQPVREGITDEDRAQIAEHMIMPPRN…
Neurospora crassa	Ne_crasQDE2	Ne crasQDE2	NCBI	AAF43641.1	MSKLSLSEKEKANNLPVRPGHGTMGEKVKLWANYFKINIKSPAIYRYTIKVAATEEKLGKEAEVASKKVEVVVGKLLKQIEANVKSVAIASDFKVHLVTTTKLKVPENRIFEVTWTEPSSNQNLPSKPQTWVVKVEESVETCDFGKVLNELTTLDPKLDGDFPKYNVELDALNTIVTHHARADDNVAVVGRGRFFAIGDDLIEQVRPHDSPLVILRGYFASVRPATGRLLLNTNITHGVFRPGVKLAQLFQELGLDVMDKCNAWNEVTKNQLNDKMRRVHKVLAKGRVELNAPFLIDGKIVYKKCYRTLNGIANRGDERGKQKDGKEVRYPPLFGIPGVQVGGPTSCQFYLRARETKDGAAPPPTPGLPSNAYITVANYYKQRYGITANASLPLVNVGT…
Neurospora crassa	Ne_crasSms2	Ne crasSms2	NCBI	XP_958586.1	MSAPGSPAGSSPKMSGRQMTLPARPAGSPQPSTHARTPSGASAASGAAPGQARSNFPPPLGYDPGKMDTRPPLSHEERVGKRVDLPADAYLKTDISSTFATRSGFNTEGTPTRLSVNQYPVTRIANMDVFQYDVALSPEPTGGVVYDKVWKSKAVQQKLASVTKKPWIYDGRKLAWLAQSVDEMRLLVDLDEERGRKPGGERKNAFHITIRPTGKVRLQSLRAYLMKTAPWDNHVLECMSFLDHLLRQGPSERMKTIKRSFFHPSMPGRDLDMLLMACKGVYASFRLSENVKQIGLGVNVDVSNQTFWKANPADKMIKYVINNYGGLSRNQLQNLDDQMITSVLKPLVSQGRYEQSEAMRALRRLKGCRFTLLHRPNETKEYKIKGFAFDKKHGPNGAN…
Paramecium tetraurelia	Pa_tetrPTIWI01	Pa tetrPTIWI01	NCBI	XP_001456124.1	MFQNIQLKANFHEMRLNPSRPVYQYKLEITDSSPEKVSEALKKFRPQLQTQLILFMSLNQNIYSPKLIQEADNGLVLGSLSGNETNQDTATLKLVGKIENKADLNIIISRLFKQVIRSQMQMVSVGNKGQKLFWSSRAQQFKDQNLEIWPGVECIFRPGEGGAQNPTLVIDCAFKMLRYRSALEELNQTRNPACIQDQIVMTTYNKKFYKVEAVDVNLKPASTFTNEKGETISFAQYYEQRYKVKVDGNQPLIRATVRSKQDKTEKTIHLIPQLCQLTGLTDAIRNDFNAMKNLAVVTKPGADQRMKMAQEFANQLASTEIVNKGSGTKRQIFKEWGVEINPGSMDVPARRIHPGNMLMGNGLKLDLSSPQTNLDRQTQTQMFSTPPQQLILGIIYNKK…
Paramecium tetraurelia	Pa_tetrPTIWI02	Pa tetrPTIWI02	NCBI	XP_001445351.1	MNAILSQIYQERNLKQIFRKGQFFDKDKIEKINDVQILQGFTSVLQMGQSSPLLLIDFKTKVFNKQTVLHFIKENKKSKSPVDLQTFFENKTFMTIYSKRMYRIKSIDFKSNPTCKMESLDVSYEQYYYQRYKITLSDLTQPLLVHEDRKTKQTIRLIPELLYMIELTTAQKNNFKVMNNIKQQTTLDPLERSNKIENERTLLDKYFSNHSISISNNSATPAYKIVKPALIPEASIKQTDGACFNIRGKLIEQSNINNWILIHYNEEQQVASLFTQEFIRATKELGNQISPPRKVVMNNLDPAAWSQALLNNFNTNGKPQIVVSILDRHEDSKLYNELKKFLISVQGVLHQNVSIQTVDSKKFSKIAQQIVKQVHSKIGKQLWNIQKITEISEKIMIIG…
Paramecium tetraurelia	Pa_tetrPTIWI03	Pa tetrPTIWI03	NCBI	XP_001442589.1	MNQRTQEIQLKTNYHEISLLAGRPIYEYELEIINSTPELIQAAFRQYRPQILQLLTNYMSIDNKIYSPKIIDGIEKTRSNHLGTLQNQEEAEQIVSIKFINRLSENHISKNQIIARLIKQVVRNQFQMVSIGKTGSKLFWNSKTIKQQENNLEIWPGVECIYQPSAFQNFKPKLIIDCAFKILRYRTALEELDSLKPHTELIIGQIVMTTYNKKFYQISGLEIGMNPKSTFQNQNGEAITFESYYSTKYNQKIIPNQPLLKAIVTGKKDESQKEIYLIPSLCQMTGLTDEMRNNFNAMKKISEITKPSADTRMRTAQDFIQQLQATKIINKKENTSKEVLKEWGLEIKKDCIQVQAQRLDPGNMLMGRDLKLNLRDSNTNLERQTQTQMFYTPPQKLIT…
Paramecium tetraurelia	Pa_tetrPTIWI05	Pa tetrPTIWI05	NCBI	XP_001437215.1	MQQKTNTICQLPLRPQRRANLDKDFRIKTVESNHFELQFLKDVILHIYSFAIQPEPPLDSEKEIRKQFNEFKDEIQKEGIKRYCITGMNLWSYELRKNAIHLEKVMNKEKKMILDIKYVKTINLKEMAQFDDQSSINVTKQAINAILKQLYESRNMKELFGKGKFYESKMNEEKNLQKNYNIGYMKGFRSAFCSGQSSPLLQIDYSVKLINTYPISRIISDMEWNYDKHELQLQIRKKLIGQSGLAKYSNRFYRIDDIDFSRNPQSMMEDGKTTYRLYYQQRYNITINDISQPLLVHQTKKGQKIRLIPELMMLTGLSQAQKTNTNIKKFLRPILIVNQNERQQRIMDERGELEYLMKQQNIVLKSNSKTQAYEIRKPEIYAEGIINSFPGGCFEIKNK…
Paramecium tetraurelia	Pa_tetrPTIWI06	Pa tetrPTIWI06	NCBI	XP_001452498.1	MIERGQTVFTNFYQIQINPKSHIYRYQIIFQPTITPEQQISKWRDIFKAAKTGLQENLKVFITNNQILYSPVRAQTMGLILGIYEEEGTSYTISIEEKAVLKPGEPEYTGLIGRFFKMLLKQQKLLQIGRKYFNTKNLINFDQFGLKVLPGVTCSLIKQEELGKYYINIDSSFKMLRCTTMYEELRNSRDYSLIEGAIIMTVYNYKFYRVNKINREMNPKSEFENQNGSKMSYMQYYSEKYKINIKDTTQPLIEVLEKSRKKQEEKIIYLIPELCVLTGLSNEMRNNFQTMKQLSTVTKPRGVDRVKQADQFIQCFHNKESEELIKKWNIQLESKCLQIQSSKVKPGNIIMGNNTQINIETGNLDRDTQTAMLRGVGLENWAILYGDRDSRQAEDFMSC…
Paramecium tetraurelia	Pa_tetrPTIWI07	Pa tetrPTIWI07	NCBI	CAI39074.1	MNIEKSSQKHTTSSNSSRSSSKLRSRSRSNSQRRDRKTEKTESTDDKQGSDQNVKIESNIPQTARGKRQLTYIKDLPKRPPKCPNYPQQFREINLVTNNFSVRSKRNGIIVVYSVKFLPFIDPQNNNLKREIIKSQEDALREYLGPFVYYSNTIIGSKESSTFNFKLEKPIKFEEQVFLFLCLNSYDYYLEIKKVKVINMQDLENPNPIEADKPLMFFNYLIKDFFKNLKYQEHGKTRKFHDISRRQPIPETELSVIPGFAVNFQTNEQGFSFKIDISHRIIRTTTVLQYIDQIWKEQSNKLPKEELRKYVTHVMTKQLVLANYGTYRTYSVDNLLFDQNTAEYSIELADSKGKQQFITMDQYFKQRYNYDIKNKKAPLLVIEDTKTNRKVYLVAELCI…
Paramecium tetraurelia	Pa_tetrPTIWI08	Pa tetrPTIWI08	NCBI	XP_001455053.1	MQKISDLPKRPARSQRLEQISRRINLISNHFPMKFIQQNQAINIYAVEFDPPIADDARKLRDEIVRLATKDLQIQGLQEFTLRGKNIWSSFNVKDRLIAKASFQELEYVVIAQHKKEYTLSDLSETTTNPVTQSINVAVKRSLKEMGMIEIGRQSKFYDPKNIECNRINEHGLKVWRGVKTSFQFYQGMPFLQIDFASRVLRDQNALEFMLSLNSRNIQDIKNEMIGLSVLAAYGNCRIYKIDDIDFSLSPVHSFQLQDGKSITYQEYYKQRYNIQIKDLQQPLLVFKDKRNQDKISYLVPELLTMTGLTDRQRCDQRCMQSVAKYTKLTPQQRDDEIYGFYQKLKKQLSKQNIQLSDDQNVCGFQLQAPLIYMGNKEYQTDQSGFFMIKDPVFQGSHI…
Paramecium tetraurelia	Pa_tetrPTIWI09	Pa tetrPTIWI09	NCBI	XP_001454540.1	MFQNIQLKANFHEMRLNPSRPVYQYKLEITDSSPEKVSEALKKFRPQLQTQLILFMSLNQNIYSPKLIQEADNGLVLGSLSGNETNQDTATLKLVGKIENKADLNIIISRLFKQVIRSQLQMVSVGNKGQKLFWSSRAQQFKDQNLEIWPGVECIFRPGEGGAQNPTLVIDCAFKMLRYRSALEELNQTRNPSCIQDQIVMTTYNKKFYKVEAVDVNLKPASTFTNEKGETISFAQYYEQRYKVKVDGNQPLIRATVRSKQDKTEKTIHLIPQLCQLTGLTDAIRNDFNAMKNLAVVTKPGADQRMKMAQEFANQLANTEIVNKKAGTKRQIFKEWGVEINPGSMDVPARRIHPGNMLMGNGLKLDLSSPQTNLDRQTQTQMFSTPPQQLILGIIYNKK…
Paramecium tetraurelia	Pa_tetrPTIWI10	Pa tetrPTIWI10	NCBI	XP_001440517.1	MIERGQTVYTNFYQIQINPNSHIYRYQLSFQPFLSPEQQISKWRDIFKIAKSGLQENLKVFITNNQILYSPVRAQTMGLLLGVYEEEGTSYSISIEEKAVLKPGEPEYTGLIGRFFKMLLKQQKLLQIGRKYFNTKNLINFDQFGLKVLPGVSCSLIKQEEQGKYYINIDSSFKMLRSTTMYEELRNSRDFSQLEGAIVMTVYNYKFYKVNKVSREMNPKSEFENLKGEKMSYMQYYQDKYKIAIKDVTQPLIEVLEKSRKKQEEKIIYLIPELCVMTGLSNEMRNNFQTMKQLSTVTKPRGVDRVRQADQFIQCFHNKESEELIKKWNIQLEPKCLQIQSSKIKPGNIMMGNNTAINIETGNLDRDTQTAMLRGVGLENWGILYSDRDGRQAEDFMSC…
Paramecium tetraurelia	Pa_tetrPTIWI11	Pa tetrPTIWI11	NCBI	XP_001453643.1	MIERGQTVYTNFYQIQINPNSHIYRYQLSFQPFLSPEQQIAKWREIFKVAKAGLQENLKVFITNNQILYSPVRAQTMGLLLGVFEEEGTSHSISIEEKAVLKPGEPEYTGLIGRFFKMLLKQQKLLQIGRKYFNTKNLINFDQFGLKVLPGVSCSLIKQEEQGKYYINIDSSFKMLRSTTMYEELRNSRDFSQLEGAIIMTVYNYKFYKVNKISREMNPKSEFENLKGEKMSYMQYYQDKYKIAIKDVTQPLIEVLEKSRKKQEEKIIYLIPELCVMTGLSNEMRNNFQTMKQLSTVTKPRGVDRVRQADQFIQCFHNKESEELIKKWNIQLEPKCLQIQSSKIKPGNIMMGNNTSINIETGNLDRDTQTAMLRGVGLENWGILYSDRDSRQAEDFMSC…
Paramecium tetraurelia	Pa_tetrPTIWI12	Pa tetrPTIWI12	NCBI	XP_001446065.1	MHQQDKQFKTVKVKSNFHQFQLLPNRQINRYKIELTNYSDINAQNAITTYRQKLTESLITFYCINFNIYSPVKIATQVLGGLNEGNEVQNVVTLKYIESIDNGTKLQQILAKIVKQIISTQQGMVQIGRDKLFWPKKSHSFHEHKFEIWEGVQIVQKQFGVVIDCAYKILRQNTLLDDLLITKEVDRYDGMIVMTKYNQKFYKVDLIETGMSPKDLFITENGQETTFKEYYKQRYNIKLTDKQPLIKTMLKIKGKQEEKVIYLIPELCQLTGLNDTVKNNFSVMREVAKITKPNAYDRIDLSEKFAKQINSTVKKGTDANLLDTWGLKLNNVSMNVEAKTVLPGTLMMGNDHIDLSSQNLNLDQQTQKKMYQMPDKKLVWVLIHHYKEKGQEAKKLLLE…
Paramecium tetraurelia	Pa_tetrPTIWI13	Pa tetrPTIWI13	NCBI	CAI39067.1	MQQTNLKICDKISQLVNRPKRSEQVNKICRPVKVLSNHFPFEFKDKSAGLNIYAVSFSEDVPQDSREVISQLINLSKEQFKKAGLERFSIRGLNIWSPQYVKERIISEVTLDGKKHCVYLNFTKAIDFQYLEGDNQDPALMQPLQQAVNVQVKKALKDMGLRELNRLSQFFDPKSIDANPVKGFPLKVWLGYKTSLKLTSTKPQLLIDYASRVLSTQSALNFIRSFNQNIGQIKDELEGKSVLATYGNYRLYKISAVDFKKTPKSSFQLEDGKQITYAQYYQDRYKIKIQDMNQPLLESLDRRNPDKKFYLIPELVYMTGLTDDQRSDFGLMKELAYYTKKEPGERLQIIQSLLSKLQKQLNAQQMTLKSDSSTHAYIVQQPQLTFGNGRRLDADPTGF…
Paramecium tetraurelia	Pa_tetrPTIWI14	Pa tetrPTIWI14	NCBI	CAI39066.1	MQKISDLPKRPARSQRLEQISRRINLISNHFPIKFIQQNQAINIYSVDFDPPIADDARKLREEIVKLATRDLQTQRLEEFTLRGRNIWSSINIQDRLIATVTFQGQEYRVLVEHKKEYTLQDLSETTVNPVTQSINVAVKRSLREMGMIEIGRQSKFYDPRDIDCNRINEHGLKVWRGVKTSFQMYQGKPYLQIDFASRVLRDQTALQFMMSLNTRNIQDIQNEMIGLSVLAAYGNCRIYKIDEIDFTVSPLHSFQLQDGKSITYQEYYKQRYNIQIRDLQQPLIVNRDKRNQDKIIYLVPELLTMTGLTDRQRSDYRCMQSVAQYTKLTPQQRDNEIYGFYQNLRKYLNKQNIQLSDDQNVGGFQLQAPRIFMGNKEYQTDQSGFFMIKDPVFQGSHI…
Paramecium tetraurelia	Pa_tetrPTIWI15	Pa tetrPTIWI15	NCBI	XP_001428017.1	MQQQDQQFKTVKVKSNFHQFQLLPNRQIHRYKIELTNYSEIFAQKAITTYRQKIIECLITFYCINLNIYSPTKLATQVLGALNDGEEIQNVASLKLVESVDGGPKLQQILARIVKQIMSTQQGMVQIGKDKLFWPKKSHSFHDYKFEIWEGVQIVQKQFGVVIDCAYKILRQNTLLDDLSVTKEADRYEGMIVMTKYNQKFYRVDLIEIGMSPKDIFITENGEETTFKEYYKQRYNLKLNEKQPLIKTTLKIKGKQEEKVIYLIPELCQLTGLSDTVKSNFSVMREVAKITKPNAYDRIDQSEKFAKQINSTVKKGSNINLLDTWGLKLNSVSMNVEAKTVRPGTLIMGNDNIDLSQQNLNLDQQTQKKMYQVPDQKLVWVLIHYYKEKGQEAKKLLLD…
Peronospora tabacina	Pe_tabaAGO2	Pe tabaAGO2	VBI Microbial DB	not annotated	MSYSESGGGHGDQRGYGSRGNTSGRGYDDLNRAGSGGYSQRGGYGGGDPRGGSDARSGGDYSRSAAGYEDYTRGGGGYGASGSGGSRGYAGSRGEYGYSSGGYASGGYDDRGGLRWGGPRAMARMEEEARRATTVEGAMVPRLLVATSRVVAGTAIVLDMEEQAAMEVKRMTAALVDIPVEREAGTMTTHVAAVETTVAMQEEQEVTVFPMEDVMIVVMEDVKNAAMVPVVPVDGMIEAMAVVETVLEGTDEGIVEGIVAMDVVTSVGPVMTAVGAVVEVTVDMAVVDVEVVVVVAEEVAVVVAESLAKGGKSMQLQVNYFEDQKNETMDNGEVKQKEKNEKKDTDVKDMETNAVPTLPKREQRPERPLPRSLVRNVINAALRQYEVDFGGIRVVHDGM…
Phaeodactylum tricornutum	Ph_tricAGO	Ph tricAGO	NCBI	ACN89261.1	MYDHRGPRQDHSRGMEWRGERGGRNPQDRSRSREPMIEPKRPFSLTVQSNMFAIKPSNATISQKVYMYDVQIQRAKRIVEKDEATGRFKLDSDGKIISSVENAGSAGFFSEGATTTTSSEEPRMRNRAGPLSRRILMKLKIMLENEEPPKLIFTDGTAKVYTPHPLATDLEHGQQNYSSGPTTQSSKPSIFYDVCVKRDCEEDFEDKDLVQNAWFKVQLTFAGDFDFTVADGASSWTTTSKLEEVAQCLNVAIRNSLLAASMMPFRSSPRMFYFRADANQDLIRRVLKNFNKEKTITPVLGVVQAARMTGAGELFLIADFGLGWAQREMLDGVNGQKVRVRVLDEKASTIAGIRVPSFRKRIPDNLRSTIESSLKKMSFHIEFECGDKWAERKRAEGMD…
Phytophthora agathidicida	Ph_agatAGO1	Ph agatAGO1	Genbank	Pagat_s010065g00005.1	MPGGQKKQGSEPVIGRGRGGRGRGRGRGQGERGRGRGCGRGANAPPSAPPPPVAAAVAPPPPPVQAQARARAAPSPSAESLPLELEQKARVPDEPQLVKPLVQTHFPPRPGFGKAGKPVKIYANHFKVNFNLAGDVYHYDVMMAETGGARFGNDGPPKTLANKIMAALMAELKRQFPDFMLVSDARKNIYSPRRLPFQLQEFTELKLPDDGGRAREFSAVVKEADPVAIRMQQLEELFAGRLNYTPYDALQALDVALRHSASQRFTVVGRNLFSSSGAKTLGEGAELWSGYFQSLRATQSKLVVNLDLAATAFVEAMDVVDYLCESLSMRQMPTSLNKYQHSAFSKAIRGVKVNITHRPGVQRSYRVNGLSRDTAENTFFENDEGQRVSIVQYFQRTYN…
Phytophthora agathidicida	Ph_agatAGO2	Ph agatAGO2	Genbank	Pagat_s011837g00001.1	MSYSGGGGYGDQRGYGSRGGDHGRGYDDPNRPGSGGSGGSGYRDQRGQGGTASKGTTNAEATATNAEVTTSVEVTTPAEEEVTMVDRPLATMTTVATVEAEDTQVRGVTKAVVEITPRAVGVTEATTTEAEEDRTAVAAVMEDRGTTTVEGMEALLPRMVDTAEALPVGTTAEPRPRVGTTKVAVGTTTEEAVEEATAVAVVAMMTALVDTAAVTTHEVVDTGVETNVRTVEAQQVATVATGVVKSADMVAVEKTVAMEVGAIAEEIAAVTVGTDVVTTVEVVIVAEETEEAIVAVAADTAAEAVEVAALEVGAVVVAAAGPGVGTVTGSGYETIGDPVADPRLQDEWTGRAGVREVSADDPDLQQEFLICRRPGFAKGGKSMQLQVNYFGISLDGAPS…
Phytophthora agathidicida	Ph_agatAGO3	Ph agatAGO3	Genbank	Pagat_s011523g00001.1	MDAYSAKYIGRITVQKASSDIQQLLNMLRDLFLAFYQSTDRRPERVLYYRDGVSEGRFFDILQTEMRALRKTFKMLSDDYNPPVTFVVVNKRHHMRVFPVNSRDADRKGNVVPGTVIDTGVVSPHKFDFFLYGHSGIQGTSVPCHYTVLHDENKLSADDLQRLTYHLGYTYSRCTRSVSFATPAYYAHLAAGRARFFLYEGSSDTVSVSTNLSNSSNYDFAGVHKNMLDCMFYV*
Phytophthora agathidicida	Ph_agatAGO4	Ph agatAGO4	Genbank	Pagat_s010361g00003.1	MVILPAKNSPMYGDVKRMSDTVLGLPSQCIASQNLPRANDQFCANICLKINMKLKGKNAVLGDNLPLLSSAPTIIIGADVEHPRPGMGGRPSIAAVVASMDRYSAQYAARVAAQKASSDIQQLPNMLRELFLAYYENTKRKPEHVIYYRDGVSEGQMFDILQTEMRALRKAFKMISEEYNPPVTFVVVNKRHHLRAFAVNSRDADRKGNVMPGTVIDTGVVNPHRFDFFLYGHSGIQGTTVPAHYTVLHDENKMSADDIQCLTYHLGYTFSRCTRSVSFVTPVYYAHLAAARARFYLNEGSDGASTVGSYNSNASSFEFAEVHTNVLNRMFYT*
Phytophthora cactorum	Ph_cactAGO3	Ph cactAGO3	Genbank	Pcact_s000912g00003.1 recurated	MCEKRTLSRIPSALESLCTSRFFNGLARGAMPGGDIVAGRQSTTAVEAKKIDGCLSTVLSCSYLVKTALDDFHHVTVPMLASLPGDFDGEERSIIMLNEMGSFTNSAAVALLWNYGSTEGRKHQMMHRILNASTSSMAAPDDVAVSIAVVWVSELSFLLVPSRNSRICCNNGSWKRQDIQGSSSALLSRPTHSTCSSLVIAERAKQDAMGYDQRGYDSRGSGGYNSSQSSGYDDYSRRGSFGADSSSRDYDSQRGGRYGPGNGSYSSGYDYRSQGASYNGNYTEHGYDGRSGGRYHDSRARGYDDRSYSSGSRDTRTQRYGNGEDDRSRQNYNYDGQASARSYGNQDYGGGSRRGSYDTSSSVSSSGRYEHGNSRSYDGRGYNNAQCNRYEADKSRGQG…
Phytophthora cactorum	Ph_cactAGO4	Ph cactAGO4	Genbank	Pcact_s000912g00003.1 recurated	MEETTVVEGEIAAMEAVETEAVVATIATEADSEEEAEVAVAEAVAGQEGPGAGFISGTGYEQIGNPIADPRNQEEWSGRAGVREVRADDADLQQEVQICRRPGIAQSGKTTQLNVNYFGVSLDSTPPEIFKYHVTVERSPDLHADSKYGPSASDQKDESMSDEPKQEGKDVKDVEMAEPAADAPPKREARPERPLPRSLVRNVINAALRQYESEFGGLRVVHDGMAALYAPAMLPWNAKDFTDVNPDGPSAVPVAPLQPAGGDGAQRRGFRGPRTFLVKMKLVETISTSSLTEYYSNPDVNVMPVLQALDVVARHLGAQRLIAVGRNFFTMKKTHTLKGGKELCWGYHQALRLADHKLLMNVDQAATVFYSPGPLMQLAVAALRVRGPEDARDLTERDM…
Phytophthora capsici	Ph_capsAGO1	Ph capsAGO1	FungiDB	34163	MPGRRNNQEEPIIGRPRGGGGNRGRGRGRGQGAARGRGRGGPAPPAASPPVTIPPPPARAAPVPPPAPSVSSLSQEFEEKARIPDEPKLVQPLVHTHFPPRPGFGKLGKPVTIYANHFKVKFNLAGDVYHYDVMMAEAGRSFGNDGPPKTLANKIMAALMAEMDRQFPGFFLVTDKRKNIYSPRRLPFQIQEFDGLQLPDDGGRARNFSATVKEADPVAIRMQQLEELFAGRLNYTPYDALQALDVALRHSASQRFTVVGRNLFNGNGAKSLGEGAELWFGYFQSLRATQNRLVVNLDLAATAFVEEMDVVDYLCESLQLRNMPTTLAKYQQSAFSKAIRGVKVNITHRPGVRRSYRVNGLSKMSAEETFFENDEGQRMSIVQYFQKTYNVRLRYPKLP…
Phytophthora capsici	Ph_capsAGO2A	Ph capsAGO2A	FungiDB	533987	MRDVSDDDPDLQQGFLICRRPGVARGGRSIQLQVNYFGVSLDAAPAEIFKYHVDVERSPDLAADSKYGPSGGAGDQKDEPMGDEPKQEGKDEKEDKDVEMSDVSAPPKREKRPERPLPRSLVRNVINAALRQYETEFGGIRVVHDGMSAMYAPAMLPWDGHSKTFVDVNPDGPSPTPPPPPPAAGAVPRRPFRGPPTFVVKIKLAETIATSSLTDYYTNPDVNAMPVLQALDVAARHLGAQRLITVGHSFFSMKKTTPLQGGKELCWGYHQAIRIADRKLLMNVDQAATVFYAPKELMELVLPALNARSANDIRGLSDRDAKNLARALRKIEVVPTHRKDRKRAIFGISAQPANQTMVNIKGESMSVADYFSKRYNTNLRYPHLPLVNVGSKRPGKENW…
Phytophthora capsici	Ph_capsAGO2B	Ph capsAGO2B	FungiDB	106472	MSNDGHYGSWDYDAFFHRGNDGHEERSQHNSQRGNQRYDQEERFMFDSYDHRGGYDTRSHHNSRGGDSGYNRSSGYDDHSRRGGDYGFGSREFEGSRGGYESRSGGYGYDNRGDYERSSNRDYGNRGSYRPPGGYDRGQGGYDDRGAHDYRADDRGAHGFRDERGRDDRGAHGYRDERGYNDRSREYSIDDLVAGYVDNSRAGYSERDRGYGHRGREDRGYRHENRQERQTHDRRDARGEDRGYGRRDDHRRGDHGRRGGRGYGAGRDGGRDGRRGGRGGASVATGPGSGTRTGSGYENIGNPVSDPQLLNEWTGTAGVRNVNSDDADLQQSAFICRRPNVGRGGKTIDIRVNYFSVSLHSAPVEIFKYHVSVEKEIDGELNDTGQAQRLPRSLVRKVM…
Phytophthora capsici	Ph_capsAGO3	Ph capsAGO3	FungiDB	566737	MGYGYQEHRGDYSSSYDEAHRRGSLGDNSNSCRDFYHRDNYGSANGNYNRSSDYGQGASYYGGHGERSSSGRYGDSRREYDARSHNSHGDQGNNHYGYDDRSRDYSGGSRGNDDYRSCRYDQGRSSGSYEQSSSEGNQNSGYGESYGRRYSDNSNYTRQDNRDTRGGNGDRDSHGSSYGSSFDLNPHDNRAYSSSNRYDSRSNTYTNADSRDNRGYTSNGSSSSRYNNYGNAEFRDNRGYSSNGKNRYGGSEDRRQSQSLSNNRDNYTGDSGRGYRSFNSGGGEGYGGGRTERSSGVGEIDGCGYEAIGDTTMDPRVQDLWTGRVPPLEVNDEDPELQNETKICRRPGFGREGKTQRVNVNYFSISLDQAPVEIFKYHVDVVRSPRPDGPQGGDTKGDP…
Phytophthora capsici	Ph_capsAGO4	Ph capsAGO4	FungiDB	23076	MSYNSGGGGYGGGYDQRRGYDDRPGSGGGSGYGDQRGGYGDQRGQGYDQRGYDQYDQRGGGSQGYGESRGDYGRSGSHGSGGYGERGYDDRGGYGGSSHSSGYGGGSSGYDNRGGYGDSSRGYDQGHSGHDNRGGYGSSADQSRGGYDNRGGYGGSSDHSHGGYENRGGYGGSSGYDNRGNYSGSSGGYDQSRSGYDNRGGYGSSSYGSGGAYDDRSRGYSGSSYDERSRGGYGGQDHGRDDRGYSGGGHGDRRDDRSAGGQGDRGYGGGNHGQDNRGYGGDANRGRDDRGQDSRGYGGDGNRGRDDRGQDNRGYGGGGGNRGRDDRGYGQQGDDRREETEADVVAVVEAVALEEVEALAAKKDLAPGPSPALDTNKSATRSRILGSKMNGVAELVSVT…
Phytophthora cinnamomi	Ph_cinnAGO1	Ph cinnAGO1	FungiDB	32891	MPGRRKNTSDEPVIGRARPSGGNRGRGRGRGRGAAAPPPAAPSAAPPPPPPPARAAPSVESLAAELEEKARVADASPPQPVQPLVRTHFPPRPGFGRSGRAVTLLANHFKVDLKLAGDVFHYDVSMAEAGRNFGNDGPPKALAGKIMAALMRELARQFPDAALVSDARKNIYAPRRLPFRQQEFGALALPDDGGRAREFSAVVKEADPVAVRMQQLDELFAGRLNYTPYDALQALDVALRHSASQRLTAVGRNLFSGVGAKTLGEGAELWFGYYQSLRPTQSRLVVNLDLAATAFVEARSVTDYLCETLALRQLPASLNRFQHKDFSKAVRGVKVNVTHRPGVRRSYRVNGLSKDSAENTFFQTDDGQRVSVVQYFQRTYNLRLRYPKLPCLHVGAPQK…
Phytophthora cinnamomi	Ph_cinnAGO2	Ph cinnAGO2	FungiDB	295332	MQLQVNYFGVSLDSLPAEIFKYHVGQRPERPLPRTLVRNVINAALRQYEAEFGGIRVVHDGMSAMFAPSLLPWEAHSKTFVDINPDGPSPTPAPAPPPAAGEAPRRPFRGPRTFVVKIKLAETIASNSLTDYYSNPDVNVMPVLQALDVAARHLGAQRLIAVGRNFFSMKKTFPLKGGKELCWGYHQAIRIADRKVLMNVDQAATVFYAPKELMELVLAALNARSPNDIRGLSDRDAKNLARALRKIEVVPTHRKDRKRAIFGISAQPANQTIVSIKGETMSVADYFSKRYNMNLRYPQLPLVNVGSKRAGKENWLPIELCEVAPGQRCPNINELDTAEIIRQTSQNPRTRQENIIDQVRQAGFENDPYLGAFGIKIEQRLETTDARVMDPPDVQYANV…
Phytophthora cinnamomi	Ph_cinnAGO3	Ph cinnAGO3	FungiDB	251257	MDPRVQDLWIGRAPPIDVNPEDPELQMETQICRRPGFGTEGKRMNMNVNYFSISLDAAPPEIFKYHVDSEPPRFQRPLPRALVRNVINAALRQYESEFCGIRVVHDGMSALYSPTKFEWNSRDFLSVNPDAPTNDPQTGDGRRRRGPRSFIVKMKLAETISVGSLEAHYNSPDENVMPVLQSLDVVARHLGAQRLISVGRNFFGMKKTHELKGGKELCWGYHQAIRVAEKKLLMNVDQAATVFYEPCELMKLAISALNVRSPTAVRDLSERDMKNLARALSKVEVMPMHRKDRKRAIFGVSPDRADRTMVDIKGEAMSVAEYFSRRYNLRLRHPNLPLVNVGSKKAGRENWLPIELCDVAPGQRCPNINDLDTAEIIRKTSQPPSVRRETILTQIRQAG…
Phytophthora cinnamomi	Ph_cinnAGO4	Ph cinnAGO4	FungiDB	251258	MGDEPKQEGKDVKDVEMAEPSADAPPKHEAKPERPLPRSLVRNVINAALRQYEAEFGGIRVVHDGMAALYSPTMLPWNAKDFTDINPDGNGAPAPPQQPPAGGDGAPRRGFRGPRTFVAKMKLVETISTSSLRDNYGNPETNVMPVLQALDVVARHLGAQRLIAVGRNFFTMKKTHTLKGGKELCWGYHQAIRLADQKLLINIDQAATVFYSPGPLMQLAMAALRARGPDDVRDLSERDMKSLARALRKIEVVPTHRKDRKRAIFGVSAQPANLTMVSIKGENISVAAYFSGKYNMQLRHPHLPLVNVGSKRPGKENWLPIEVCEVAPGQRCANINDLDTAEIIRQTSQPPRNRQENIMEQVRQAGFENDPFLAAFGIKVDQRLESTEAHVIEAPDVQY…
Phytophthora cinnamomi	Ph_cinnAGO5	Ph cinnAGO5	FungiDB	326310	MATYDPLDFHGGGYGSSWQFEYDDHGYDRGYGRRSSRSSGYGHGAGAYGGEDYDARSYGAYDRGEPRRSSYEDGYGDRGGYGRSDYYGDSDRRNGFGASSSSYRYGEYRGRDYTDRGYDTRSREYGGTSSYDSRSRGYGGGGDDRSYRGYDRRVELVDGGGHHRDGGDRAARRNGGGRRDGRCSDQHREGRGGSGAGLISGSGYETIGDDITDPHLKAEWSGAAGLRNVKSDDPEVLKTVDVCARPPAPGRNGRTVPLKVNYFGLEIVSGPNQVFKYHVTVERTSDREEDEKYGPRIGEHADGTGAENAEQNTEAQPRPERRPERPLRSLVTSVVNAVLRQNEAEFGGIRVVHDGIAALYSPAMLPWNSKEFKDVSLYPPQPAPTRTAERDGVTRSGSN…
Phytophthora cinnamomi	Ph_cinnAGO6	Ph cinnAGO6	FungiDB	232455	MARYYGYERESYAYSDERERSRGRSHTRSSHRGRRSRSPTESPWSRNVRQRRSYHGRRSRAPSPEPYDSGWNASIYGFHRERSRSRDSRSRGDNGGRRRDDNYYGYDDYEARWRRTSRSRSRPRHHAEQSTHRGRRSHSRGRNRGSGSQQQQARRSRSPDWRGRAGDGRHEGNYYGNDDYGARRRRPSRSRSRTRHHAERFSQRERGWSVVTRSFLGDERPAAQAPSPDRGHTDAEWAGSSHPLQTRSDDPYVCTSFALSCRAGAGSSGSAQRLLSNCYRVVLDAAKCSRIYQYHVTVELGGEGGGGGKLKFGGRPLLRPLLRQVVHDAIGQNQDLFGRILVVHDGANALFTPTALPLSSEAVELIVCSTARNGYGINPPRVPKGKKRSFTVRVRLAKE…
Phytophthora cinnamomi	Ph_cinnAGO8	Ph cinnAGO8	FungiDB	recurated between 326310 and 251257	VSGSKFLFAKLHKNCDNLKPDWKNPVAETRPMPWIVVAAVEFFSFCFGSSLLERMSRSYSLRDRSSSRAHRGDNYRRTSRRDLGMYGSGYNSYGSADLFGGHRSGYETELDAQSSLTVIETAAPGTAITDPVVDMIGRLEIESDVAKVSMMIGTVVETRQEIATIGDWNGAAYVEHWALYHRCEQYLLNFSESGVSRAISSPVVDPRLVDEWRGLAGEREVCANDPDLHTEFPICRCPGAVASDGKVVQLKVNCFAISFSGAPPEIFKYHLNVELSPLEGNDEATSSEQPQQQLKRRLSRSLVRKVINAAIRERETEFAGIRVVHDEYDIIDRSRSRRIRQIPPAYQSAILARKIFVVNVKLTPFSIYGGKEMSSGYHQTVHVADQKLLMNVDCATEVF…
Phytophthora cinnamomi	Ph_cinnAGO9	Ph cinnAGO9	FungiDB	recurated between 326310 and 251257	LNSKHPTHSDEYAEFQRRNLTSLEVFGFVDEHKRTLGEVRALFDACMAKYPVMEEYLKPTAQIVHSPTFESAAITVMSSRPVSSAESKTLEPFRRPKGSEQIDEEPAADFASQILRRAKKPRTSQRHAVDYIPLLDAIPPTSNRCERLFSECKYVLESHRASMHSATFERLMILKANRDLWNASTLYARLAASRARLFLKKGFNGDDTMAADASEFAEPTSFAGINQGAIGASAPSYQRTLATVLGVMVNVIYAAKALTQQEVDGTEHNAQEDAEILEAFLICRRPGISSAGELARLKVNCLEVWLDSQISSIMWIWRAQMNLRKANIGGACSPHALMRRMVNAEYRQYPTCFGGVQVVYDGASRMYSPMLLSWAAQTKRFENVDPDSVNNDPYPQFLG…
Phytophthora citricola	Ph_citrAGO2	Ph citrAGO2	Genbank	Pcitr_s00673g00003.1	MIKAEAAMGHRLEATTTEEVTAPPVRAVMMTAREDILVDLMMTARVEDTVDAKSLVDMEALRLVEIADTAGVAEAVVKIADIEVEKNVVTAELATAEETAEVTVEVTAEETVEATVVETVVVTVEEAMDAAMITAVETATVVEAIEATAVEAVVVAEAGVAAAVESLVRALDEWSGRAGVRDVSADDPDLQQGFLICRRPGVARGGKTVQLQVNYFGVSLDSAPAEIFKYHVDVERSPDLAADSKYGPSGGAGDQKDEPMGDEPKQEGKDEKEDKEDKDVEMSDVSAPPKREKRPERPLPRSLVRNVINAALRQYETEFGGIRVVHDGMSAMYAPAMLPWHAHSKTFVDVNPDGPSPTPPPPPLPAAGAAPRRPFRGPPTFVVKIKLAETISTSSLTDY…
Phytophthora citricola	Ph_citrAGO4	Ph citrAGO4	Genbank	Pcitr_s00748g00001.1	MMTVREDIPEVHTIIARVADTAGKITVAMTEATVEGATVNVEMIAVQEDKVTAGMVEETMDKTIGPMEETGIEAVTTGDKITGVTEEEMGIEAEMTVVTANKEMIVVEEETEADVAEVQIGNPIADPRIEEEWSGRAGVREVHAEDPDLQQQVQICRRPGVARTGKTVQLNVNYFGISLDSSIGEIFKYHVTVERSPDLQADSKYGPSGPDQKDESMGDEPKQEGKDVKDVEMAEPTADAPPKQEARPERPLPRSLVRSVINAALRQYESEFGGLRVVHDGMAALYAPAMLPWNAKDFPDINPDGPSTNPVPPPQPASSDGSQRRFRGPRAFLVKMKLVETISTSSLKDYYSNPDVNVMPVLQALDVVARHLGAQRLIAVGRNFFTMKKTHTLKGGKEL…
Phytophthora cryptogea	Ph_crypAGO1A	Ph crypAGO1A	Genbank	Pcryp_s010656g00001.1	MPAKRNKQQQEQELVVGRARGGGGGGRGRGQRGRGNRGRGQGPPAPPAASPARSFAPPPAPAAVANVETLALELEEKARVASPAQPQQQMVQPLVNTHFPPRPGFGSAGKAVKLYANHFKVNFNLAGDVFHYDVMMAEAGRSFGNDGPPKTLANKILAALMAELRRLFPDFLLVSDARKNIYSPKRLPFQRQEFAGLQLPDDGGRARDFSAVVKEADPVAIRMQQLEELFAGRLNYTPYDALQALDVALRHSASQRFTVVGRNLFNGHGAKTLGEGAELWFGYFQSLRATQNRLVVNLDLAATAFVEAMDVTDYLCETLTLRNMPTSLAKYQHSAFSKAIRGVKVNITHRPGVRRSYRVNGLSRDSAENTDRKRSIEQKFREAGFSTDPTLRAFGLDVQ…
Phytophthora cryptogea	Ph_crypAGO1B	Ph crypAGO1B	Genbank	Pcryp_s021666g00001.1	PLVNTHFPPRPGFGSAGKAVKLYANHFKVNFNLAGDVFHYDVMMAEAGRSFGNDGPPKTLANKILAALMAELRRLFPDFLLVSDARKNIYSPKRLPFQRQEFAGLQLPDDGGRARDFSAVVKEADPVAIRMQQLEELFAGRLNYTPYDALQALDVALRHSASQRFTVVGRNLFNGHGAKTLGEGAELWFGYFQSLRATQNRLVVNLDLAATAFVEAMDVTDYLCETLTLRNMPTSLAKYQHSAFSKAIRGVKVNITHRPGVRRSYRVNGLSRDSAENTFFENDEGQRMSIAQYFQQTYKIRLRYPKLPCLHVGAPQKKNYLPMEVCHIMAGQKCPRKATDKQVANMIRFTCTRPSDRKRSIEQKFREAGFSTDPTLRAFGLDVQPRMVETTGRQLPPPT…
Phytophthora cryptogea	Ph_crypAGO1C	Ph crypAGO1C	Genbank	Pcryp_s021665g00001.1	GRLNYTPYDALQALDVALRHSASQRFTVVGRNLFNGHGAKTLGEGAELWFGYFQSLRATQNRLVVNLDLAATAFVEAMDVTDYLCETLTLRNMPTSLAKYQHSAFSKAIRGVKVNITHRPGVRRSYRVNGLSRDSAENTFFENDEGQRMSIAQYFQQTYKIRLRYPKLPCLHVGAPQKKNYLPMEVCHIMAGQKCPRKATDKQVANMIRFTCTRPSDRKRSIEQKFREAGFSTDPTLRAFGLDVQPRMVETTGRQLPPPTIEYSGGARESPRDGAWNMRNKRFNAPAQLKSWAVISMCDPKYCGLGDIQNFFKAVMAQMGQLGMGCPRTAPPILLKQNRQDSVRNLFGAAVKAATSTFKQPPQIVWMINPTTDARAYGELKLMSDTEAGMGIVSQCMLS…
Phytophthora cryptogea	Ph_crypAGO2	Ph crypAGO2	Genbank	Pcryp_s016077g00007.1	MSYSAAAAEGTGTSAASRGTINVVNRGTINAASRGTISVEGTTNSEEGTILEAEAATTAPDRPDTTTTVAVGEGATAPLGLDLAATTAAEATTPADRAVTEAAATTTAAEGPTVAEDTEDQAATTVEGTLARLEGTQDRPGGTLARRVMIAEVAMAARLLEVMNRVAVDTTTVDMVEAEVATAVEVQVPVAVMMIGPVVMEEEVMTTARVDMEDEMIGDMEEQVQEQVQVQVQLVAVMTAAMAAVTIVDMVLAVAAVVMIVDMVVVTVVVEIVEEIEVVTAATDAVTTVEVVIAAEEIVEETVEEIVDTVAGAAVVVALEAVEAAAVAVENQVLVLTIGDPVADPRLQDEWTGRAGVRDVSADDPDLQQEFLICRRPGVARGGKSMQLNVNYFGISLDQ…
Phytophthora fragariae	Ph_fragAGO1	Ph fragAGO1	Genbank	Pfrag_s01645g00002.1	AAAAHPPPAAPAVVPPPAPTAAVESLASDLEEKARVTVDAPPQLVQPLVRTHFPPRPGFGRAGRAVKVFANHFKVNFKLAGDVFHYDVSMAEAGRSFGNDGPPKALAGKIMAALMAELKRQFPDVALVSDARKNIYAPRRLPFQQQNFGSLLLPDDGGRAREFSAVVKEADPVAIRMLQLEELFAGRLNYTPYDALQALDVALRHSVSQRFTVVGRNLFSNAGAKTLGEGAELWFGYYQSLRPTQNRLVVNLDLAATAFVEAMDVTDFLCETLALRQMPASLAKYQHSAFSKAVRGVKVNITHRPGVKRSYRVNGLSRDSADNTFFENDEGQRMSIAQYFQKTYNIRLRYPKLPCLHVGAPQKKNYLPMEVCHIMAGQKCPRKVTDKQVANMIKFTCTP…
Phytophthora fragariae	Ph_fragAGO2	Ph fragAGO2	Genbank	Pfrag_s03054g00001.1	MSYSGGGGGYGDQRRGYDDRPGSSSSGGGGGYGDQRGQGYDQRGQGYDQRGQGHDQQRGGYDSRGGGDYSSRSSGYDDYSRGGGGGGGGYAGGGGGGYSGGGGGSRGYEAGRSDYGSGSGSYGGGGYDERSRAGYGGSGYEERGGYGGSAGYGGASSSSYDSRAGYGGSSGGYDQSRSGGYGGSGSGSGAGYDDRSRGYSAGGSASAGGYDDRSRGGYGGRDDRGYGAGGGGGGDRGNGAGGGGGDRGNGASSGGDRGYGGGGREERGGDRGYGGGGREERGHGGGAREERGYGGGGDRGGDRGGDRGYGRRDDRGGGGGGDRRGGDRGGDRGGDRGYGGGGRGGGRFGGGGRGGGRGEAGPGAGTLSGSGYENIGAPVADPRLQDEWTGRAGVRDVPS…
Phytophthora fragariae	Ph_fragAGO3	Ph fragAGO3	Genbank	Pfrag_s00134g00006.1 recurated	MGYGYEPRGNDGDRGYNSSRSSSGYEDFSRRGGDSTSSSSSRDYDSSRGGGYGSGTGSYGGGDYNYRGQGDSYSGRYSNYDDRNGPPSSGGYTQSRSTGYGGRDDSSRGYGDDRLRGYGGNYNGQASGGRDYNGGARSGSYDYSSSSGSSAGRYDQGRTSFESRGYGGSSSGGGQTSGFDARSQQYNSGRYDDNSRGGQSGYSDRGHSGSDASENNDRDYGSSRGQANRGYGGGFEGRDTKSFGGNGDSNPGDSRSYGRNWDSGSRDNRNYGGNREGRGYGGNGGNRGGRGGGRYGGYGGRGGRERVERGPGIGEIRGCGYEAVGDSIMDPRLQDLWTGRAPPMDVNPEDPELQMETRICRRPGVGTEGRTMSMNVNYFSVSLDKAPPEIFKYHVDVVH…
Phytophthora fragariae	Ph_fragAGO4	Ph fragAGO4	Genbank	Pfrag_s00134g00010.1	MSYSGGGGGGYDQRGGYGDQRRGYDDPNRPSSSGSGGGYGGYGQQQQQGYDQGRGQQQQGYDQRGGQQQGYDQRGGQQQGYDQRGGQYGHDARGGGGGDYSSRSSGYDDYSRGGYGGSSSGGGHGYDSGRGGDYGHSSGGYGGGGGSSYDDRSRGGSYSSGVAGYGASSGASSGGYGGSSGYDSRGGYGGASGGYEQSRSGYGGGGSAGYGGSSAGYDDRSRGHGGGYEDRSRGYGGRDDRGGQREERGYGAAGSGDRGYGGGASSSADRGYAASSGGRSDDRGYGGGRDDRGYGAGGDRGRDDRGYGGGGGAGGDRRGGDRDRGRGGGDRGYGGGDRDRGGYGGRGRGGGRGGGGGGGPCGQEGPGAGAISGSGYEQIGQPIADPRIQDEWTGRAGVR…
Phytophthora fragariae	Ph_fragAGO9	Ph fragAGO9	Genbank	Pfrag_s00134g00006.1 recurated	MVFISDHLSPKSSKTRFSIDQMSSTDYERIVERMWSCGSINIPTRARDDCPGEPSCTQRDYGERVAADVLVSEDKAEDSEPLEEFLLCRRPGVASGGKAVKLQVNCVELSVDSTPSEIFVYHVAMARSNESDKDESRWWRLFPRALMRRVFDAVIWQYEAEVGGVQVVHDGTSLMYSPVLLPWTAQTKMFRDVDPNSVENAPGSQENSQSRVRTGLFVVSAKLVDAITTKSLTEYYSNPNVDAMPALQALGVILRCLARQRLVSVQRNFFSIDDEVLVPLCGGTELRWGYHQAVRVADHKLLLTLSRTTTRFYSPNDLMTLVTATLNVRSPSEISLLLDWERRKLARALRRIEVTPTHRNDSKRSIYSISTTSASETMVNVWGKTISVVEYFSTKYNIQ…
Phytophthora idaei	Ph_idaeAGO2	Ph idaeAGO2	Genbank	Pidae_s015344g00002.1	DEWTGRAGVREVSAEDPDLQQEFLICRRPGLGRGGKSAQMQVNYFSVSLDAAPPEIFKYHVDVERSPDLAADSKYGPSGADQKDETMGDEPKQEGKDEKEGKEDKDVEMSDVSAAPKREQRPERPLPRSLVRNVINAALRQYEAEFGGIRVVHDGMSAMFAPAVLPWESHSKTFVDVNPDGPSPTPPPPPPPAAGDAPRRPFRGPRTFVVKIKLPESISTHSLKDYYSNPDVNVMPVLQALDVAARHLGAQRLITVGRNFFSMKKTFPLKGGKELCWGYHQAIRVADGKLLMNVDQAATVFYAPKELMELVLPALNARSANDIRCLSDRDARNLARALRKIEVVPTHRKDRKRAIFGISAQPANETIQTIKGESMSVADYFNKRYNINLRYPNLPLVNV…
Phytophthora idaei	Ph_idaeAGO3	Ph idaeAGO3	Genbank	Pidae_s003487g00002.1	PPSWVPYLAAFGLKVDQQLETTEVRVLDPPDVQYANVSERPSGDKKFVHGAVLRNWGVVVDANVSPRDVNNFIGIMVDIASKCGLSRAEVEDLMKTCFRELEDRGNGAPQLIMVIKQDKGSVLYGRIKRMSDTVLGIPSQCIVASNLRKANPQVCANLCLKMNMKLSGKNSVLREPLALISTCPTIVIGADVEHPRSGMGSRPSIASVVASMDAYLAKYIGRVAAQKAANDIQHLVDMLRDLFLSFYRSTNRQPERVIYYRDGVSEGRFHDILQAEMRALRKTFKMLSDDYNPPVTFVVVNKRHHMRAFPINSRDADRKANVVPGTVLDTGVVSPHRFDFFLYGHSGIQGTSVPCHYTVLHDENKMTADEVQRLTYHLGYTFARCTRSVSFATPAYYAH…
Phytophthora idaei	Ph_idaeAGO4	Ph idaeAGO4	Genbank	Pidae_s068005g00001.1	WSGRAGVREVRADDADLQQEVQICRRPGIAQSGKTAQLNVNYFGVSLDSTPPEIFKYHVTVERSPDLHADSKYGPSASDQKDESMGDEPKQEGKDVKDVEMAEPAADATPKREARPERPLPRSLVRNVINAALRQYESEFGGLRVVHDGMAALYAPAMLPWNAKDFTDVNPDGPSAVPVAPPQPAGGDGAQRRGFRGPRTFLVKMKLVETISTSSLTEYYSNPDVNVMPVLQALDVVARHLGAQRLIAVGRNFFTMKKTHTLKGGKELCWGYHQALRLADHKLLMNVDQAATVFYSPGPLMQLAVAALRVRGPEDARDLTERDMKSLARALRKIEVVPTHRKDRKRAIFGVSAQPANMTMVDIKGESMSVAAYFSGKYNMQLRYPNLPLVNVGSKRPGK…
Phytophthora infestans	Ph_infeAGO1	Ph infeAGO1	NCBI	XP_002906080.1	MPGRRNKQQDSEPVIGRPRRGRGQASSRGRGRSGPATATAAPVPPPATRAVAPPPAPAPAAPSVSSLALELEEKARIPDEPRLVQPLVRTHFPPRPGFGKAGKPVKLHANHFKVNFKLAGDVFHYDVMMSEGGRSFGNDGPPKTLANKIMAALLSELKRQFPAFMVVSDARKNIYAPRRLPFQLQEFGSLTLPEDGGRAREFSATVKEADPVAIRMQQLDELFAGRLNYTPHDALQALDVALRHSASQRFTVVGRNLFNGNGAKSLGEGAELWFGYFQSLRATQNRLVVNLDLAATAFVEEMDVLDFLCESLSLRNLPAALNNPQHSAFSKAIRGVKVNITHRPGVRRSYRVNGLTKTSAQDTYFENDEGQRLNIVQYFQKTYNLRLRYPKLPCLHVGA…
Phytophthora infestans	Ph_infeAGO2	Ph infeAGO2	NCBI	XP_002906081.1	MPGRRNKQQDSEPVIGRPRRGRGQASSRGRGRSGPATATAAPVPPPATRAVAPPPAPAPAAPSVSSLALELEEKARIPDEPRLVQPLVRTHFPPRPGFGKAGKPVKLHANHFKVNFKLAGDVFHYDVMMSEGGRSFGNDGPPKTLANKIMAALLSELKRQFPAFMVVSDARKNIYAPRRLPFQLQEFGSLTLPEDGGRAREFSATVKEADPVAIRMQQLDELFAGRLNYTPHDALQALDVALRHSASQRFTVVGRNLFNGNGAKSLGEGAELWFGYFQSLRATQNRLVVNLDLAATAFVEEMDVLDFLCESLSLRNLPAALNNPQHSAFSKAIRGVKVNITHRPGVRRSYRVNGLTKTSAQDTYFENDEGQRLNIVQYFQKTYNLRLRYPKLPCLHVGA…
Phytophthora infestans	Ph_infeAGO3	Ph infeAGO3	NCBI	XP_002908068.1	MQVNYFGVSLDSAPPEIIKYHVDVERSPDLAADSKYGPSGADQKDEIMGDEPKQEGKDEKEDKEDKDVEMSDVSAPPKRERRPERPLPRSLVRNVINAALRQYEAEFGGVRVVHDGMSAMYAPAVLPWESHSKTFVDVNPDGPSPTPPPPPPAAAGDAPRRPFRGPRTFVVKIKMAETISTTSLQDYYSNPDVNVMPVLQALDVAARHLGAQRLITVGRNFFSMKKTFPLKGGKELCWGYHQAIRVADRKLLMNVDQAATVFYAPKELMELVLPALNARSANDIRALSDRDARNLARALRKIEVVPTHRKDRKRAIFGISAQPANQTIQSIKGESMSVADYFNKRYNINLRYPHLPLVNVGSKRPGKENWLPIELCEVAPGQRCANINELDTAEIIRQT…
Phytophthora infestans	Ph_infeAGO4	Ph infeAGO4	NCBI	XP_002908108.1	MDPRKQELWSGRAPPLKINPEDPELQMETRVCRRPGFGKDGRTMKMNVNYFSISLDKAPVEVFKYHVDVVRTPYPDEIISPTKDQKPHPPQPARLLPRALVRNVINAALTQYKAELGGVRVVHDGMSALFAPQKFEWNARDFPDVNPDRPSSEQQKDGGFRRRGPPTFIVKVKLAETIALQSVEEHYRNPDENVMPVLQALDIVARHLGAQRLVSVGRNFFAMKKTHELKGGKELCWGYHQAIRVAEKKLLLNIDQAASVFYQPCELMKLATSALNVRSPADAHGLSERDMRSLARALRKVEVYPTHRKDRKRAIFGVSPDRADRTLVDIKGETMSVADYFYKKYNMRLRYPNLPLVNVGSRKAGREKWLPIELCEVAPGQRCPNINDLDTAEIIRQTS…
Phytophthora infestans	Ph_infeAGO5	Ph infeAGO5	NCBI	XP_002908109.1	MGDEPKQEGKDVKDVEMTDALTDAPPKREARPERPLPRSLVRNVINAALRQYESEFGGLRVVHDGMAALYSPALLPWHAKDFTDVNPDGPSAAPAAPPQPAGGDGAQRRGFRGPRTFLVKMKLVETISTSSLKEHYSNPDVNVMPILQALDVVARHLGAQRLIAVGRNFFTMKKTHTLKGGKELCWGYHQALRLADHKLLMNVDQAATVFYSPGPLMQLAVAALRVRGPEDVRDLAERDMKSLARALRKIEVVPTHRKDRKRAIYGVSAQPANMTMVSIKGENMSVAAYFSGKYNMQLRYPNLPLVNVGSKRPGKENWLPIEVCEVAPGQRCANINDLDTAEIIRQTSQPPRSRQENILEQIRQAGFENDPFLAAFGIKVDQRLQPTEARVMDAPDVQY…
Phytophthora kernoviae	Ph_kernAGO2	Ph kernAGO2	Genbank	Pkern_s010871g00002.1	MSYSGGGGGGGAGGGYNDQRGYSSRGGDHNRGYEDPNRPSSGGSGSGGYDQRGGYDQRGGYDQRGGYDQRGGYDQRGGYDSRSGGGGSGGDYGSSRSSSGYDDYSRSGGYGGGSRGGYDSGRGGDYVVDMKSVVDIPARHILQEATEEDHPVTETVEVTELLLLEVMTRVVTAVVVDIEAVAVVDMTTAPEVMEAEEAAEEAAEEEVAAAMTIAHVGTADVMTVDTAVAVAVVMTVDTEEAAVVGMTVDTAAAAAAAVTAAMDVVMTAEATVVVTVVVTVEATAEATAEATVVVTVVVTVVVTAGVAAEVTVEVIAVGEIVVETVATVVVVVETVATVVVVAAAVALVEEEAAVAVVANQAPVLVPLLDQDMRILGTQSQIRASKKSGVAGLMGGKTMQ…
Phytophthora kernoviae	Ph_kernAGO4	Ph kernAGO4	Genbank	Pkern_s002288g00001.1	MIAHEVMETEVGTITEEVTGAARVRVMETKDVMVDLHLGATTRAAADTTIVGGMEVAMGATAVVVGVDMTTGRVVTEPAELVTMTTLGEDTVVAEMIVEVTEENPFLVTREVGTVDEMITVVDMTVGVATIVAMVEVAVTIVVMVAIAAAIVAVVGTVVTVEEETALVVVTVVTEVVGAVGEVTVAAAMEGVHVAKKVLVLVIGNPIADPRIEEQWSGRAAAREVHAEDADLQQEIQICRRPGVARSGRTVQLNVNYFGVSLASAPVEIFKYHVAVERSPDLEADSKYGPSGPDQKDENMGDEPREEGKDTKDAEMAEPSTDVPPPKNEPRPERPLPRSLVRNIINAALRQYEGEFGGVRVVHDGMAALYSPTMLPWNSKDFTDVNPDSTNSVPAPPPA…
Phytophthora lateralis	Ph_lateAGO1	Ph lateAGO1	Genbank	Plate_s017549g00001.1	MPGRRNKQQQEQELVIGRARGGGRGHAQGGRGNRGRGRGTPAPSPASPARAVAPPPAPARVVPAAASPSVELLAQELEEKARVPHDKPQLVQPLVRTHFPPRPGFGSLGKPVRLYANHFKVNFNLAGDVFHYDVMMAEAGRSFGNDGPPKALANKIMTALMAELRRLFPAFQLVTDARKNIYAPKRLPFQLQEFAGLQLPEDGGRVRDFSAVVKEADPVAIRMQQLEELFEGRLNYTPYDALQALDVALRHSASQRFTVVGRNLFLGHGAKTLGEGAELWFGYFQSLRATQNRLVVNLDLAATAFVEAMDVTDFLCETLALRNMPMSLAKYQHSAFSKAIRGVKVNITHRPGVKRSYRVNGLSRESADNTFFENEEGQRMSIAQYFQQTYKIRLRYPKL…
Phytophthora lateralis	Ph_lateAGO2	Ph lateAGO2	Genbank	Plate_s002041g00001.1	MSYSGGGGGYGDQRGYSSRGGDHGRGYEDPNRPGSSGSGGGYADQRGQQGYDQRGQQGYGDQRGQQGYDPRGGYDQPRGGYDSRGGGGEYSSRSSGYDDYSRGGGGGYAEGVTTALEVGATVVAVTMTAVEEQRTAAEATEGRGTTIVEGTAALLEGTQDRQVTTVGAAMQPLRPLEVTTTAAVDMMTVVMVEAVEATAVGEAAADMTTVPEGMEEEAMMTARADMAVGMTADMEVERLLEEDRLLLVAVMIVDTVLAVAAIVAMVVEEIVDTVLAVAAIVAMVVEEIVEVIAATDAATIVEVVIAVEEIVEATAEVTVEATAEVTVEATAEEIVEEIVDTAVEAAVAVALEEVGVEAAAESPVLVSTLGDPVADPRLQDEWTGRAGMREVSAEDPELQ…
Phytophthora lateralis	Ph_lateAGO3	Ph lateAGO3	Genbank	Plate_s020366g00001.1	MVDIKGEMMSVADYFSRKYHIRLQYPNLPVVNVGSKKAGRKNWLPIELCQVTPGQRCPNINDLDTAEIIRQTSQVPHARRDNILSQIRQAGFENDPYLAAFGMKVDQQLQSTDARVLDPPDVQYANVSERPSGGQWNLKDKKFVSGAVLRNWGVVVDANVSQRDVGDFIKNMVNVASKCGLLECRDPFVLDRSSSRWSRSGEVEDLMKVCYRELEERRNGPPQIIMVIKQDKGSDSYGRIKRTSDTVLGVPSQCIVAASLRKSQRSPQLCANVCLKINMKLSGKNSILRDPLPLVSSCPTIVIGADVEHPRSGMGSRPSIASVVASMDAYSAKYIGRVAAQKAANDIQQLPHMLRDLFLAFYKSTERRPERVIYYRDGVSEGHFYDILQSEMRALRKTF…
Phytophthora lateralis	Ph_lateAGO4	Ph lateAGO4	Genbank	Plate_s027425g00001.1	MISAAAMRTKLVPAVAEVTATNVEEEGTTNVEEEDTTNVEEEGTTNVEEEDTTNMEEEGTTNMEEEGTTNVVVAMTNEEGGTTSGEEAAGTSSSAATTRAPEATTEEEARGRLGTTTITVEEGTQLRHREGTGATTEEGTVVGELRAMVDMEPRREATTKLEGMMNEVGMEQVEATAGTRTAPVAMEGEAAVDMADGTTEVMEAVALLLTSAMIEVTEALLVASGITEVTDPLVASAMIEVTEALLVASGITEVTDPLVASAMIEVTEALLAASGITEVTDPLVASAMIEVTEALLLTSGMTEVTEVAVIEAMVEEMVATIAEVVTEAPVEEVEADLVAALVVNKEMARIGNPIADPRIQEEWSGRAGAREVSADDADLQQEVQICRRPGIASSGKTMQ…
Phytophthora litchii	Ph_litcAGO1	Ph litcAGO1	Genbank	Plitc_s00459g00001.1	MPGRRNKQQQDSEPVIGRPRGGRGRGRQSGARGRGREPAAPGPGPARTVAPPPAPVAPARAAPNVSSLALELEEKARVQPEPTLVQPLVHTHFPPRPGFGKAGRPVKVYANHFKVNFNLAGDVFHYDVMMAEAGRSFGNDGPPKTLANKIMAALMTELRRQFPDVLLVSDARKNIYAPRRLPFQVQEFANLQLPDDGGRARDFSAVVKEADPVAIRMQQLDELFAGRLNYTPYDALQALDVALRHSAAQRFTVVGRNLFSGNGAKSLGEGAELWFGYFQSLRATQNRLVVNLDLAATAFVEEMDVLDFLCETLSMRQMPTSLAKYQHSAFSKAIRGVKVNITHRPGVRRSYRVNGLSKESADKTFFENDDGHRVSIVQYFQQTYNIRLRYPKLPCLHVG…
Phytophthora litchii	Ph_litcAGO2	Ph litcAGO2	Genbank	Plitc_s01213g00001.1	MTSVVKDMTNEADMTNAEDMINEEDMISRDRVTMITAEEVTALQALDQEDTKAVEEITARAVGAMAAVATMTAEEEGRMVAVVAAMEAEVMMIEEGTAMDTAEARAMTVEEDMTKVAVDMTTEGEEEATAVVVVVVVDMTTAHVATPVEMAVVTMTGRVDMVDETSVDTEAGAQVVIVDMVAVTIAVMVVAVAEAVTIAVMVVEEIAEVIVVEIVVEIVVEIVVEIEVEIEVEIVVMDGVMTEEVATAVEEIAVVTVDTVEAVEVAGGGGRGGGRGEAGPGVGTVTGSGYETIGDPVADPRLQDEWTGRAGVREVNPEDPDLQQEFLICRRPGFASGGGKTAQLQVNYFSVSLDQAPPEIFKYHVDVERSPDLAADSKYGPSGVPGDQKDETMGDEPKQ…
Phytophthora megakarya	Ph_megaAGO2	Ph megaAGO2	Genbank	Pmega_s02479g00002.1	MQVNYFGVSLDQAPPEIFKYHVDVERSPDLAADSKYGPSGADQKDETMGDEPKQEGKDEKEDKEDKDVEMSDVSAPPKREQRPERPLPRSLVRSVINAALRQYETEFGGIRVVHDGMSAMYAPVMLPWANKTFVDVNPDGPSPTPPPPPPAAGDAPRRPFRGPRTFMVKIKMAETISTTSLTDYYSNPDVNVMPVLQALDVAARHLGAQRLITVGRNFFSMKKTFPLKGGKELCWGYHQAIRVADHKLLMNVDQAATVFYAPKELMELVLPALNARSANDIRGLNDRDAKNLARALRKIEVVPTHRKDRKRAIFGISAQPANQTMVNIKGENMSIADYFSKRYNLNLRYPNLPLVNVGSKRPGKENWLPIELCEVAPGQRCANINDLDTAEIIRQTSQP…
Phytophthora melonis	Ph_meloAGO1	Ph meloAGO1	Genbank	Pmelo_s00326g00003.1	MPGRRKNQQQASDEPVIGRARPSGNRGRGQGRGAQGAGRGRGRGAAAAASQPPAPAGRAVVPPPAPVVPPPPARAAPSIESLASELEEKARVPDTMPQPVQPLVATHFPSRPGFGKAGRTVKLFANHFKVNFKLAGDVYHYDVSMAEASRSFGNDGPPKALAGKIMAALMAELRRQFPDIMVVSDARKNIYTPRRLPFQQQEFGSLALPDDGGRAREFSAVVKEADPVAIRMQQLEELFNGRLNYTPYDALQALDVALRHSASQRFTVVGRNLFSNAGAKTLGEGAEVWFGYYQSLRPTQNRLVVNLDLAATAFVEAMSVTDYLCETLSLRQMATSLAKYQHSAFSKAIRGVKVNITHRPGVKRSYRVNGLSKDSAENTYFENDEGQRMSIVQYFQRTY…
Phytophthora melonis	Ph_meloAGO3	Ph meloAGO3	Genbank	Pmelo_s00006g00020.1 recurated	MGYGYESRGNGGDGGYKSSRSSSGYDDYNRRGSFAGDSTSSSSSRDYDSSRGGGYGSGAGSYGSGGGGYEYRSQGDAYGRRSYYDERSASSSSSNYSQSRSGGYGGGGRDESSRGYGEGRDDRSSQRGYGGGSYNNQASASRDYGGGSRSGSYDYSSSYGSSAGRSGSGGYQSNNQSGTRSQQQQQQYASERYGGEYPRGNQSSRGERGFSGHDGGGAYKRENNDRNYGSPRGQGNTRGYGGDSRGGFEGRDNRSGDSNSGRNWESNSHDNRNYGGKRDSRGGYGNETRDSRGYGGNGHQDSRGNGRDNRGGPGGSRYGGGGGGGFGGGGGRGRVERGRGIGEIQGCGYEKIGDSIMDPRLQDQWTGRAPPIDVNPEDPELLMETQICRRPGFGTEGKK…
Phytophthora melonis	Ph_meloAGO4	Ph meloAGO4	Genbank	Pmelo_s00006g00020.1 recurated	MSYSGGGGGGYGDQRSYDQRRGYDDRPGSSGSGAGYGDQRGGYGHQQGYDQRGQHQSYDQGRGQQAYDQRGQQGYDQRGQQGYDQRGGYDYSSRSSGYDEYSRGSGGGGSYSGGHGYGADYGHSSSGAYGGGGSGSYGGSYGSGGGYGHSSGGYGEGGSSGYDNRGGYGGSTGGYDQSRSGYGGGSSGSYGGGYDDRSRGYGGGYEDRSRGGYGGRDDRGSYGAGGGHRDDRGYGAGGGDRGSYGGGAGASSGDRGYGASSSGGGHRDDRGYGGASGGRDDRGYGGGGGDRGRDDRGRDDRGYGGGGNSGRDDRGGDRRGGDRDRSYGGGDRRDDRGYGDRDRGGYGGRGRGGGRGGGGGGGSRGQEGPGAGAISGSGYEQIGQPIADPRIQDEWTGRA…
Phytophthora melonis	Ph_meloAGO5	Ph meloAGO5	Genbank	Pmelo_s00006g00020.1 recurated	MTTYDPLDFHGGGYSSSFPYDVYDDYGRNRGHRGHRSARSSGDYNPGYGYDDYDSRGYGSYDQGRSSYDDGYGGRYDRSDRYDPRGRHTDYGDSSSYRENYHSDRGRSNRTHEYDAASGYDNRSRGYEDRDYDRHVERVDFDDRRRDEGRFGGHEDRRARGDQGGRRRDGHRSDRRREGGGGEPGAGFISGSGYEAIGDAITDPNPSGAGIRDVKADDPDLLRSVEFCPPPSAPGRSGRTVPLKINYFGIEIVSGPNQVFKYHVTVAHTSDHDEGEKYGPQAGAQDGGEADPDAPQPERRPERPLQRSLVTGVVNAALRQNEEEFAGIRVVHDGMSAVYSPAKLPWTSKEFKDVSLATLSPTPTTTTNGGDDGARRAPRTFVVTMTLVETICMRDLLEH…
Phytophthora melonis	Ph_meloAGO7	Ph meloAGO7	Genbank	Pmelo_s00163g00001.1	MSVEDYLCETLSLRQTPTTLTTRQRSDFSRAIRGVKVNATHRAGLPRQRFLSRDSAKNTFFEDDDGQRVSIVQYFQRTYYISRRYPELPCLHVGAPQKKDYLPIHASCRRVQRRRARDPEIVWMINPTSDARAHKELKLMSDTEAGLGMHIPSKPNAKCNLQYIANILMKVNTKLGGKNAIRSTAAGISFSVIAHCGLRWTRRDRDNNFIRCASAIRAQGHRVEHITNLKEMTMELMKRFYRSTHSTPERIVFYRDEVSEGQFDMVLTHEVTAIREVCRALEKDYTPRITFIVVQKRHNTRLNEADRSGNVKAGTVVDARICHPIENDFYLPGTAGHQSPDDSVSMVPSAYYSPFRARFDAAPETDTRMYDVHEAMKGEMYFV*
Phytophthora melonis	Ph_meloAGO8	Ph meloAGO8	Genbank	Pmelo_s00006g00020.1 recurated	EDRHRRRDTTRNSEHPDWSFGGGSSYSTARAARLSSEASVVGAPMVDPRLADEWSGRAGVRAVSADDPDLVMAFPICHRPSGDARAGKVVQLKIFKYHVEVEHAAIEEDGATTSSDQPQVDRSLPHSLLRSVISAARCQEEAEFGGVHVVHDGKSALHSPVLLPWEGNSKTADEISPDNATLRSNSPKEQVVVNIKLVDIIETNYASYANVNGEPVDVVTRYLSAERWIAAFTRQSTSRTKSCITSRARYWCPFWLRENVKSAANIQAVSAQDREILATAVHKIEVFPTHRKDRKRAIVGVSELSAGQLMVSIKGDAMTVADYLSKRYRLKLRFPQLPMGEAATILRASQPPNARQKAIDEYAPAVEFEDNPYLSVFGMKFENGVGMLADGLWGLRAGA…
Phytophthora melonis	Ph_meloAGO9	Ph meloAGO9	Genbank	Pmelo_s00006g00020.1 recurated	MRALVKALKMISEHYVTFVVVNKRHHLHAFPVESRDADHMGNAVAGTVIDTGVVSPHRFNFNVYGHGVIPLGTKIPCHYTVLHDENNLSAHAIQRLTYHLGYAFARSSHSVSSAQQRCIVPFGHFAESYVGLWRSVNLRLVVSKSEMQISDESDERSPGVSPLNGFRVQAKQALFGEILRPPSEGSGSCREIGERAEPDATTTAGPVCAEVESQHNADSVMEEFLICRRPGVATGGKTVKLQLNCLGLPVDSLPSEIFLYMYHVDSARSDGQWRFARSLMRREIDVAIRQYAADFGGVRVVHDSGSLMYSPVLLSWAAQTKTLENVNPHCVEHTPDSAGTFVVKMKLADVIAVNSLADDYADPNVKPGPRCKLWRLVSVERRFFSIGDEVLVPLPGEAE…
Phytophthora multivora	Ph_multAGO4	Ph multAGO4	Genbank	Pmult_s010026g00037.1	KHIGTFAKKIMTSETFFCWVEIKEFREAPSIGYRKSMAKLIYRKYIKNGSTMALGSITSDLIALYDKQIAELEGNHGTSATVDFFDPLMTNIVADMCQNTFMRFKSSPEYDAYKKDLKETYNKVTIEDFEYLELLGSGGFGRVVHARKKSTGKHYAMKIQLKTGLLDEHHDQLSQITSEKDILQICHNPFVLDMHYSFQTPAHAIIVTELVRGGDLGDALKSSRDGYLHEDRVRLGEKGFAEFIEHPFFETIDWEKLMMKHIDPKFKPTLPLLSDKKIYNSYEHMMSHFDMRDKDFIRHDWYADPDPEMQKHFDTWDYISQYTLRAELGIAKELDETNIPYKVLQLTGEDSKAKFAAAAAEATEAATTNARAAAAATGTNAEDMETNAAKRTINGAKAK…
Phytophthora niederhauserii	Ph_niedAGO1	Ph niedAGO1	Genbank	Pnied_s01607g00001.1	VESLASELEEKARVPDTTPQQLVQPLVATHFPPRPGFGKAGRAVKVFANHFKVNFKLAGDVFHYDVSMAEAGRSFGNDGPPKALAGKIMAALMAELRRQFPDVMLVSDARKNIYAPRRLPFQQQEFGGLALPDDGGRAREFSAVVKEADPVAIRMQQLEELFAGRLNYTPYDALQALDVALRHSASQRFTVVGRNLFSNAGAKTLGEGAELWFGYYQSLRPTQSRLVVNLDLAATAFVEAMSVTDYLCETQSLRQVPTSLAKYQHSAFSKAIRGVKVNITHRPGVRCSYRVNGLSKNSAENTFFENDEGQRMSIVQYFQRTYNIRLRYPKLPCLHVGAPQKKNYLPMEVCHIMAGQKCPRKVTDKQVANMIRFTCTPPDRRKSAIERKFREAGFSTDPT…
Phytophthora niederhauserii	Ph_niedAGO2	Ph niedAGO2	Genbank	Pnied_s03058g00005.1	MQLQVNYFGVSLDSLPGEIFKYHVDVERSPDLAADSKYGPSGADQKDETMGDEPKQEGKDEKEDKDVEMSDVSAAPKREQRPERPLPRSLVRNVINAALRQYESEFGGIRVVHDGMSAMYAPAILPWDAHSKTFVDINPDGPSPTPAPAPPAAGEAPRRPFRGPRTFVVKIKLAETIATSSLTDYYSNPDVNMMPVLQALDVAARHLGAQRLIAVGRNFFSMKKTFPLKGGKELCWGYHQAIRIADRKVLMNVDQAATVFYAPKELMELVLAALNARSPNDIRGLSDRDGKNLARALRKIEVVPTHRKDRKRAIFGISAQPANQTIVSIKGESMSVADYFSKRYNMNLRYPQLPLVNVGSKRPGKENWLPIELCEVAPGQRCPNINELDTAEIIRQTSQ…
Phytophthora niederhauserii	Ph_niedAGO3	Ph niedAGO3	Genbank	Pnied_s04187g00001.1	MGYGYESRGNGGDGGYNSSRSSSGGGGGYNYRNQGDAYGGRYNYDDRSASSSSSNYSQSRSGGYSGGGRDESSRGYGEGRDERSSHGYSGGYNNQSGGRDYGGGSRSGSYDYSSSYGSPAGRYGSAGSQSSNQFDTRSQQQYGGERHGDDYSRGSQSSHGERGYSGHDAGGAYKRENNDRNYGSSRGQDNTRGYGGDSRGGFEGRDNRSGDSHSGDNRSYGRSWDSSSRDSRNYGGNRESRGGYNDESKTRDNRGYGGNGSQDNRGNGRDNRGGRGGSRYGGGGGGGFGGGGGRGRVERGPGIGEIQGCGYEKIGDSIMDPRLQDQWTGRAPPIDVNPEDPELQMETRICRRPGFGTEGKMMNMNVNYFGISLDAAPSEIFKYHVDVAHTPEDESMERH…
Phytophthora palmivora	Ph_palmAGO1A	Ph palmAGO1A	Genbank	Ppalm_s05193g00001.1	MPGRRNKQQDSEPVIGRPRGGGRGRGRQGSARGQGREAPAPGPRPARDVAPPPAPVPARAAPSVSSLGQELEEKARVQAEPTLVKPLVTMHFPPRPGFGKAGRPVKLYANHFKVNFNLAGDVFHYDVMMAEAGRSFGNDGPPKTLANKIMAALTTELRRQFPDVLLVSDARRNIYAPRRLPFQVQEFTNLQLPDDGGRARDFSAVVKEADPVAIRMQQLDELFAGRLNYTPYDALQALDVALRHSAAQRFTVVGRNLFSGNGAKSLGEGAELWFGYFQSLRATQSRLVVNLDLAATAFVEEMDVLDFLCETMSMRQMPTSLTKYQHSAFSKAIRGVKVNVTHRPGVRRSYRVNGLSKESAENTFFENDDGQRVSIAKYFQQTYNLRLRYPKLPCLHVGA…
Phytophthora palmivora	Ph_palmAGO1B	Ph palmAGO1B	Genbank	Ppalm_s21553g00003.1	MQFRRRNKQQDSEPVIGRPRGGGRGRGRQGSARGGSARGQSREAAAPGPRPARDVAPPPAPVPARVASSVSSLGQELEEKARVQPEPTLLKPLVTMHFPPRPGFGKAGRPVKLYANHFKVNFNLAGDVFHYDVMMAEAGRSFGNDGPPKTLANKIMAALTTELRRQFPDVLLVSDARRNIYAPRRLPFQVQEFTNLQLPDDGGRARDFSAVVKEADPVAIRMQQLDELFAGRLNYTPYDALQALDVALRHSAAQRFTVVGRNLFSGKGAKSLGEGAELWFGYFQSLRATQNRLVVNLDLAATAFVEEMDVLDFLCETLSMRQMPTSLTKYQQSAFSKAIRGVKVNVTHRPGVRRSYRVNGLSKESAENTFFENDEGQRVSIAKYFQQTYNLRLRYPKLP…
Phytophthora palmivora	Ph_palmAGO2	Ph palmAGO2	Genbank	Ppalm_s09644g00001.1	MYAPAMLPWAAKTFVDINPDGPSPTPPPPPPAAGDAPRRPFRGPRTFVVKIKMAETISTASLTDYYSNPDVNVMPVLQALDVAARHLGAQRLITVGRNFFSMKKTFPLKGGKELCWGYHQAIRVADRKLLMNVDQAATVFYAPKELMELVLPSLNARSANDIRGLSDRDGRNLARALRKIEVVPTHRKDRKRAIFGISAQPANQTMVNIKGENMSVADYFNKRYNVNLRYPQLPLVNVGSKRPGKENWLPIELCEVAPGQRCANINDLDTAEIIRQTSQPPRARQETIIDQVRQAGFENDPYLAAFGMKVEQRLETTEARVMDPPDVQYANVSERPSGGQWNLRDKRFVEGATMRNWGVVITANVSERDVQGFVRNLVDMAGKSGLTIEDSNPHMIHMD…
Phytophthora parasitica	Ph_paraAGO1	Ph paraAGO1	NCBI	XP_008899978.1	MPGRRNKQQDSEPVIGRPRRSRGQGGARGRERGGPATAVPAPGPPPTSRAVAPPPAPAAASAATPSVSSLALELEEKARIPDEPRLLQPLVNTHFPPRPGFGTAGRAVKLHANHFKVNFKLAGDVFHYDVMMAESGRSFGNDGPPKTLANKIMAALLAELKRQFPDFMVVSDARKNIYAPRRLPFQLQEFSGLTLPDDGGRAREFSATVREADPVAIRMQQLDELFAGRLNYTPYDALQALDVALRHSASQRFTVVGRNLFSGNGAKSLGEGAELWFGYFQSLRATQNRLVVNLDLAATAFVKEMDVLDFLCESLSLRNLPPSLAKHQHSAFSKAIRGVKVNITHRPGVRRSYRVNGLTKNSAEQTFFENDEGQRMSIVQYFQKTYNLRLRHPKLPCLH…
Phytophthora parasitica	Ph_paraAGO2	Ph paraAGO2	NCBI	XP_008906444.1	MSYSGGGGGYGDQRGYGSRGGDHGRGYDDPNRPGSGGSGSGGYGDQRGGYDQRGQQGYDQRGGYDQRGGYDQRGGYDQRGGYDQRGGYDSRGGDYGRSSSGYDEYSRGGGGSYGSGSRGYESGRGDYSSGGYDDRSRGGSYGSGGGYGGSGYDDRGGYGGSSSHAGYGGSSGYDSRGGYDQSRGGGNYGSGGGGYDDRSRGYSGGGYDDRSRGGYGGRDDRGYGGGASAGGGGDRGYGGRDDRGYGGGGGDRGGDRGYGGGGDRGGDRGGDRGYGRRDDRGGGDRRGGDRGGDRGGDRGYGGGRGGGRFGGGGGRGGGRGESGPGVGTVTGSGYESIGDPVADPRIQDEWTGRAGVRDVNAEDPDLQQEFLICRRPGLGRGGKSVQMQVNYFGVSLDSA…
Phytophthora parasitica	Ph_paraAGO3	Ph paraAGO3	NCBI	XP_008906511.1	MGYDQRDYDSRGSGSGSYNGSRSSGYDDYSRRGSYGGESSSRDYGSQRGGRYTSGNGGYNTGYDYRSQGSTYNGNYTEHGYGDRSGGRHNDTRARGYDDRSYSNGSRETRTQRYGNGEVDRSRQNYNYDTQASTRNYSNQDYGSGSRRGSYDTASSGSASRRYDQGRSSSHESRGFNNTQSSRYEDLSRGGRRYEDNSRSSQSQSERGYGGDSNTRPSRGYGSGRGRAEQGQGVGDVCGCGYEKIGDAIMDPRIKDLWTGRAPPLKINPDDPDLQKETQICRRPGFGKDGRVMKMNANYFSISLDNAPVEVFKYHVDVVRSPPPDQSMSPMKGEKPQPPQPVRLLPRTLVRKVINAALHQYEAEFGGVRVVHDGMSALFSPQKFKWNARDFPDVNPDGS…
Phytophthora parasitica	Ph_paraAGO4	Ph paraAGO4	NCBI	XP_008906512.1	MTVQEIAVTAEEDEMIVDMVAVGMTVATVQVLAAITDEMTVDTVDKENMGATTVVEEIVAMEVVEIEAMEVIETVVDSEEEAEVVVVEVAAHEDKKDPVQASSPALATSRLETRSLTRVFKKNGAAEPVFQEVQICRRPGITQSGKTTQLNVNYFGVSLDSAPSEIFKYHVTVERSPDLQADCKYGPSAPDQKDESMGDEPKQEGKDVKDVEMTDASADAPPKREARPERPLPRSLVRNVINAALRQYESEFGGLRVVHDGMAALYSPALLPWHAKDFTDVNPDGPSAAPVAPPQSASGDGAQRRGFRGPRTFVVKMKLVETISTSSLKDHYSNSDVNVMPVLQALDVVARHLGAQRLIAVGRNFFTMKKTHTLKGGKELCWGYHQALRLADNKLLMNV…
Phytophthora parasitica	Ph_paraAGO5	Ph paraAGO5	NCBI	XP_008906498.1	MSHNEDYRRDRYVSRQYAYNRDGSDSHWYDSTRGRYGSDGYNDCSRSDSHGYGYHRDYDVSSQYGGGASRYSDSPGEHDQGHSGYDRGYGDYGEGYNDRFGSHGGYASWGNQGGHGKGRDRERHDRSYGGDRGGGHGRDDRGYGRQRDYGSNDRPGEEDRGYDGGHRNRDGRGERGRRGGRGGSGSQEGPGAGFISGSGYELIGNPISDPRVEEEWSGRAGAHEVRSDDPDLQREVQICHRPGVASGGRTIPVNVNYFKVSVDKAPKEIFKYHVTVERSRDVAAASRYGTTGAQQITEDPGGEAANAAPRHEPRPERPLPRALIGTVINATLLQYKESFEGVRVVHDAMASLYAPVKLSWTLKEFVDVDPDNTDAARDYRQQMASSHSENTKACVNNFR…
Phytophthora pini	Ph_piniAGO1A	Ph piniAGO1A	Genbank	Ppini_s000868g00001.1	QEFDGLQLPDDEGRARAFSAVVKEADPVAIRMQQLEELFAGRLNYTPYDALQALDVALRHSASQRFTVVGRNLFGPNGAKSLGERAELWFGYFQSIRATQNRLVVNLDLAATAFVEAMSVLEYLGETLSLRDTPTSLAKYQLSAFSKAVRGVKVNITHRPGVRRSYRVNGLSKESAERTFFENDDGERMSIVQYFQRTYNIRLRYPKLPCLHVGAPQKKNYLPMEVCHILAGQKCPRKVTDKQVANMIKFTCTPPDQRKRAIEQKFREAGFSSDPTLRAFGLEVDPNMAATQTFKTPPQVVWMINPTTDAHAYGELKLMSDTEAGVGIVSQCMLAKHIPKCSPQYIANILMKVNTKLGGKNGVISGPLPRVSATRTIIFGADVTHPSPMDKTRPSIAAV…
Phytophthora pini	Ph_piniAGO1B	Ph piniAGO1B	Genbank	Ppini_s001428g00001.1	TFAPSRLPFQQQEFDGLQLPDDEGRARAFSAVVKEADPVAIRMQQLEELFAGRLNYTPYDALQALDVALRHSASQRFTVVGRNLFGPNGAKSLGERAELWFGYFQSIRATQNRLVVNLDLAATAFVEAMSVLEYLGETLSLRDTPTSLAKYQLSAFSKAVRGVKVNITHRPGVRRSYRVNGLSKESAERTFFENDDGERMSIVQYFQRTYNIRLRYPKLPCLHVGAPQKKNYLPMEVCHILAGQKCPRKVTDKQVANMIKFTCTPPDQRKRAIEQKFREAGFSSDPTLRAFGLEVDPNMVETTGRQLPPTVRGLFQDAVKAATQTFKTPPQVVWMINPTTDAHAYGELKLMSDTEAGVGIVSQCMLAKHIPKCSPQYIANILMKVNTKLGGKNGVISGP…
Phytophthora pini	Ph_piniAGO4	Ph piniAGO4	Genbank	Ppini_s001418g00001.1	MVDIKGETMSVAAYFSGKYKLQLRYPNLPLVNVGSKRPGKENWLPIEVCEVAPGQRCANINDLDTAEIIRQTSQPPRIRQENIMEQVRQAGFENDPFLSAFGIKVEQRLESTEARVMDAPDVQYQNVSERPFGGQWSLNGKKFVEGVPVRNWGVIVVANVSDRDVRGFVGKLTDLGDQRGLPFEDKSPVLLHQDQYRGAQVEELMKMCHQELERRNMGPPQLIMVVLPAKNSPLYGDVKRMSDTVLGLPSQCIASQNLPRANLQFCANVCLKINMKLNGKNAVLRDPLPLIGTAPTIIIGADVEHPRSGMGGRPSIAAVVASMDRYSAQYATRVAAQKASSDIQQLPSMLRELFLAYYENTKRKPEHVIYYRDGVSEGQMFDILQTEMRALRKAFKMIS…
Phytophthora pisi	Ph_pisiAGO1	Ph pisiAGO1	Genbank	Ppisi_s06020g00001.1	VESLASELEEKARVPDATPQLVQPLVATRFPPRPGFGKAGRAVKVFANHFRVNFKLAGDVYHYDVSMAEAGRSFGNDGPPKALAGKIMAALMAELRRQFPDVMLVSDARKNIYAPRRLPFQQQEFGGLALPEDGGRAREFSAVVKEADPVAIRMQQLEELFAGRLNYTPYDALQALDVALRHSASQRFTVVGRNLFGNAGARTLGEGAELWFGYYQSLRPTQSRLVVNLDLAATAFVEAMSVTDYLCETQSLRQMPTSLAKYQHSAFSKAIRGVKVNITHRPGVRRSYRVNGLSKDSAENTFFENDEGQRMSIVQYFQRTYNIRLRYPKLPCLHVGAPQKKNYLPMEVCHIMAGQKCPRKVTDKQVANMIKFTCTPPDQRKSAIERKFREAGFSTDPTL…
Phytophthora pisi	Ph_pisiAGO2	Ph pisiAGO2	Genbank	Ppisi_s02396g00006.1	MSYSGGGGGYGDQRGYDQRRYDDRPGSSGSGGGGYGDQRGQQQGYDQRGQGYDQRGGYDQRGGGDYSSRSSGYDDYSRGGGGGGGGYGGGGSRGYEGSRGDYGSGSGSYGSAGYDDRSRGGYGGSGYDDRGGYGGSTGYGGGGSSSYDSRGGYGGSSYDQSRSAGYGGAAATAVEAGGMMTARVDMAVEAAAVTMTARAVDMADGTTEDTAQAVTDGTTEDMAAAVATEDTAQAVAVETEGMEVAAVVKSVATAGEAAAAERTAVMEAAAIEVEIADMDAVTIVEEIVEGTEEETVAVEIAVEIVEATADMVVEDAVEVASEEAAGAVEAVEKLAPGGSGYENIGAPVADPRLQEEWTGRAGVRDVRADDPDLQQEFLICRRPNVAKGGKSMQLQVNYF…
Phytophthora pisi	Ph_pisiAGO3	Ph pisiAGO3	Genbank	Ppisi_s00035g00008.1 recurated	MGYGYESRGNGGDGGYNSSRSSSGYDDYNRRGSFGGDSTSSSSSRDCDSSRGGSYGSGAGSYGSGGGGGYNYRSQGDAYGGRYNYDDRSASSSSRNYSQSRSGGYGGGGRVESSRSYGEGRGERSSHGYSGGYNNQASGSRDYGGGFRSGSYDYSSSYGSSAERYGSGGSQSSNLFDTRLQQQHGGERHGDDYSRGIQSSHGERGYSGHDAGGAYKRENNDWNYDSSRGQDSTRGYGGDSRGGFEGRDNRSGDSNSGDDRSYGRNWDSSSRDSRNYGGNRDSRGGYNDESKTRDSRGYGGNANQDNRGNGRDNRGGSRYGGGGGGGFGGGGGRGRVERGPGIGEIQGCGYEKIGYSIMDPRLQDQWTGRAPPIDVNPEDPELQMETRICRRPGFGTEGK…
Phytophthora pisi	Ph_pisiAGO4	Ph pisiAGO4	Genbank	Ppisi_s00035g00008.1 recurated	MSYSGGGGGYGDQRGYDQRRGYDDRPGSGGGGSYGDQRGGYGQQQQGYDQRGQHQSYDQRGQQGYDQRGGYDSRGGYDQRGGGDYSSRSSGYDDYSRGGGGSSGGSYGGGHGYGGDYGHSSGAYRGGGGSGSYDDRSRGGSYGSGGGYGHSSGGYGEGASSGYDSRGGYGGSSGGYDQSRSGYGGGSSGSYGASGGSYDDRPRGYGGGYEDRSRGGYGARDDRGSYGGGGGQKDDRSYGAGGGGDRGYGAAGGGAGGSYGDRGYGSLRDDRGYGAASGGRDDRGYGGGGDRGGRDDRGYGGGGNGGRDDRGGDRRGGDRDRGYGGGDRRDDRGYGGGSDRDRDRDRDRDRGGFGGRGRGGGRCGGGGGGSRGQEGPGAGAISGSGYEQIGQPIADPRIQ…
Phytophthora pisi	Ph_pisiAGO7	Ph pisiAGO7	Genbank	Ppisi_s03907g00004.1	LEEKARVPDPLPQLLVRRQIPPRPGFGKTGQVVKVLANHFKVNFNLAGDVFHYDVGMSEAGRSFGNDGPPKVLAGKIMASLLAELSRQFPDVALVSDARKNIYAPRRLPFQQQQFGGLALPDDDGRAREFSAVVKEADPVAVRMEQLEQLFNGRLDYTPYDALQALDVAMRHSASQRFTVVGRNLLSSADAEALDEGAELWFGYHQSLRPTQNRLVVNLDLAATAFVKDMSVMDYLGETQSLRDTPATLNQRQRSDVSKAIRGVKVNVTHRPGVKRSYRVNGLSKDSAENTFFEDDEGQRMSIAQYFQRAYNIHLSYPELPCLHVGAPQKKNYLPLEVCHIQAGQKCPRKITDRQLPPPTIEYGAGARMTPADGVWNMRNKKFNAPTQLQSWAVFSMCQ…
Phytophthora pisi	Ph_pisiAGO8	Ph pisiAGO8	Genbank	Ppisi_s00035g00008.1 recurated	MDEAGIILRASQPPNARQNAIDEYAHALGFEDDPYLTTFGMKVSLEPETVNARVIEPPELQFETSVGKSTGGSWSLRGKRIVDGAVLHNWGIVVTANMSEEKVHEFVSKLIGAARKMGLTVEDDQPCIVRADHYAGTQAEDLMRMCFGTLEERDKGEPQLIVVVKEVKTDGLYDTIKRVSDTVLGVPSQCILASNARRATSSSCANLCLKINMKLGGTNWTLQQPVPLIQSAPTIIIGADVEYARSGVGSRPSIAAVVASVDQYPAHFAARVAAQSTSSDIYQLPNMLRELVLAYYARTKRKPERMLYYRNGVSEGQQFDVLQAEMRALVKAFKMIWEHYRPPVTFVVANKRHHLRAFPVESQDADHMGNAVAGTVIDAGVVDPHRFDFYSTATESSLS…
Phytophthora pisi	Ph_pisiAGO9	Ph pisiAGO9	Genbank	Ppisi_s00035g00008.1 recurated	DASDSANSPQFELAERLVSVERKFFSIDGEELVPLHGGAELRRGYHQAVRVAGHKLLLKLDKTTLRFYTPGNLTELVTATLGARSPSEISVLTYGEQRKLARALRRIEVTFTHRTSISRRIYGLSSTSTTDGFVYFGGKTLSVAEYFSWRHNIQLQHPNLPLVNVGSKRPGRENWLPIELYKVAPGQRKSELDDPKVTKQAREFSNIPLETVIGRVRRISFDDNSYLDAFGLKIEQRLVTVNAHVIPPPPQKCSMRMCQPVHWTVSEIWGRSAGCPSDPCMVRSDGYRGVDVEKLMKMCFEELEMCNKGPPQLIMVIKPDKCANSYARIKQISDTVLGVPSQCILSQKIVTAKPHYYASLCLKINMKLNGKNAVVRGLLPFPNSAATVVIGASVEHNGN…
Phytophthora pluvialis	Ph_pluvAGO1	Ph pluvAGO1	Genbank	Ppluv_s011878g00001.1	MPRRSNKQQEAEPVIGRAREGGRGRGARGRGRGAAAAPAAPAPGPPSAVAPPPAPAAAAATSVSSLALELEEKARVPDEPKLVQPLVHTHFPARPGFGKAGKAVKLHANHFKVNLKLAGDVYHYDVVMAEAGRSFGNDGPPKALANKIMAALMAELKRQFPDFHLVSDARKNIYAPKRLPFQLQEFGALQLPDDGGRAREFSAVVKEADPVAIRMQQLDELFAGRLNYTPYDALQALDVALRHSASQRFTVVGRNLFSGNGAKSLGEGSELWFGYFQSLRATQNRLVVNLDLAATAFVEEMDVLDFLCESLSMRQMPTSLAKYQHSAFSKAIRGVKVNITHRPGVQRSYRVNGLSKMSAAETFFENDEGQRMSIVQYFQKTYNLRLRYPKLPCLHVGAP…
Phytophthora pluvialis	Ph_pluvAGO2	Ph pluvAGO2	Genbank	Ppluv_s011742g00001.1 recurated	MTAEAVTAAAEIVEEIVEETADTAVEVVVAAALEEAEVAAVAVESPAPVLDEWAGRAGVREVSADDPDLQQEFLICRRPGLGRGGKSIQLQVNYFGVSLDGVPAEIFKYHVDVERSPDLAADSKYGPSGGAQGDQKDETMGDEPKQEGKDEKEDKDVEMGDVSAPPKREQRPERPLPRSLVRNVINAALRQYEAEFGGIRVVHDGMSAMYAPAMLPWDAHSKTFVDVNPDGPSPTPPPPPPPAAGDAPRRPFRGPRTFVVKIKLAETISTSSLTDYYSNPDVNVMPVLQALDVAARHLGAQRLITVGRNFFSMKKTFPLKGGKELCWGYHQAIRIADRKLLMNVDQAATVFYAPKELMELVLPVLNARSANDIRALSERDGKNLARALRKIEVVPTHRK…
Phytophthora ramorum	Ph_ramoAGO1	Ph ramoAGO1	FungiDB	95301	MPGRRNKQQQEQEFVIGRARGGGRGRTQGGRGNRGRGRGATAPSAASPARSVAPPPAPARVAPAPASPRVEVLAQELEEKARMPHDEPQLVQPLVRTHFPPRPGFGSLGKRVRLYANHFKVNFNLAGDVFHYDVMMAEGGRSFGNDGPPKALANKIMAVLMAELRRLFPSFQLVSDARKNVYAPKRLPFQLQEFAGLQLPEDGGRARDFSAVVKEADPVAIRMQQLEELFEGRLNYTPYDALQALDVALRHSASQRFTVVGRNLFHGHGAKTLGEGAELWFGYFQSLRATQNRLVVNLDLAATAFVEAMDVTDFLCETLALRNMPTSLAKYQHSAFSKAIRGVKVNITHRPGVKRSYRVNGLSRDSADNTFFENDEGQRMSIAQYFQQTYNIRLRYPKL…
Phytophthora ramorum	Ph_ramoAGO2	Ph ramoAGO2	FungiDB	76498+71421 recurated	MQLSVNYFGVSLDTVPAEIFKYHVDVERSPDLAADSKYGPSGGTPGDQKDETMGDEPKQEGKDEKEDKDVEMSDVSAPPKREQRPERPLPRALVRNVINAALRQYETEFGGIRVVHDGMSAMYAPAMIPWEAQTKTFVDVNPDGPSPTPPPPPPPAAGDAPRRPFRGPRTFVVKIKLAETISTSSLTDYYSNPDVNVMPVLQALDVAARHLGAQRLIAVGRNFFSMKKTFPLKGGKELCWGYHQAIRIADRKLLMNVDQAATVFYAPKELMELVLAALSARSPNDIRGLSDRDAKALARALRKIEVVPTHRKDRKRAIFGISAQPANLTMVNIKGEEMSVADYFNKRYNVQLRHPQLPPVNVGSKRAGKENWLPMELCEVAPGQRCANINELDTAEIIK…
Phytophthora ramorum	Ph_ramoAGO3	Ph ramoAGO3	FungiDB	76528	MGYGYDPRNFGDDRSSNSSRSSGYGGNGSSGSSRPSGCNGRGSYDGGGYGNQSYSYNTYGCDDRRGSSGYSQSRGYGSSYARNEDDKRSCGSSYDNQSAAQRDSGGSRSDYSSFRGQGRSSWRGYGGSSGRVNSNSGYGDRFRGFSDAHNNDNSRGYNGRGYSGRDACGSHDYYGSNRGRDDSNSGFNDRNTRGYGGGNDRGNRYRGDFDSRGGQFGRGGGGGNWSEDKVGRWPGIGEITGFGYEKIGDTIMDPRLQELWTGRAAPLEIKADDPDLQNETKICRRSSFGKDGRTMRVNVNYFGISLDAAPVEIFKYHVDVVRSPFPDEISQPREDTKPQPPRMERPLPRAVVRNVINAALRQYEHELHGVRVVHDGMSALFSPKKLEWNAKDFLNVNPD…
Phytophthora ramorum	Ph_ramoAGO4	Ph ramoAGO4	FungiDB	94521	MSYSSGGGGYGGYQRGYDQRRGYEDQARPGSSGGYGDQHGGGGYDQRGGGGYDQRGGGGYDQRGGGYGQRGGGYDQRGAYNQRGGSGGHEHQRSYDSRGGGDYGGGGGSRSAGHDDYNRGGGYTASASGGYGSYDSGGYGGDGGGGGSSSAGGASGYGGYGASSGGHDQARGYDDRGGYGGSGSYGGYEDRSRGYGGGGSGGYGGRDDRGYGGGSSAVAQRDDRGYGGSGGQRDDRGYGGSAAGQRDNRSYGSSGGQRDDRGYGGSGGQRDDRGYGASGGQRDDRGYGGSAAGQRDNRSYGSSGGQRDDRGYGGSAGGQRDDRGYGASGGQRDDRGYGGSTGGQRDDRSYGGGGDRGYGGGNGRGDRGGGGGRGRGGFGGRGGGGSRGQQGDGAGVVSG…
Phytophthora ramorum	Ph_ramoAGO5	Ph ramoAGO5	NA	not annotated	MSCDQFDCYNTSYSSGRWTSEYNEGGGYGRPSSISESRDSRSYEPSAGNDGRGNSGSQRDSDNGRYGSGSYGSRSYDSRRHDDRRYSARSIPYGGHGTWPFRADNPDDDRSPYYARGRDAGNYGDYDDNSRGYERHDRQRPSSFRTNGGRHDEGERSGRFGDRARNHDTFRRGDGGGRRGPRDEGGAGAGFVAGSGYEEVGNPLSNLLEVDEWSGRAGARHVRADDAELQQDVAVCHRPHVAERGRTVLLNINYFNVSIDSALREIFKYHVTVERTASSLRYGASSGDHQDGAPSAVGEDTGASETTRQDHQNDVASGARDSTGASEITTQEPRPTRPLQRSLVRDVINAALRKFGEEFAGVRVVHDGMSALYSPVILPWSSKEFADVDLGGVGVNSFV…
Phytophthora ramorum	Ph_ramoAGO6	Ph ramoAGO6	FungiDB	39453 recurated	MKKYWHTSENSKLYEPVYGGRNASGCCKLNPAMNDSEDSDVRYLHLHLAGRCCCACRDCDGHIVNRLTMPRTARNRRATTVGAAMQSPHLLEITIRAAVDMTIVVMVEAVAATVVGKTDDAIAAVMIVDTVTAIMDMVVVALEEVRVAAVESPVPVSDEWTGRAGVREVSAADPELQHEFLICRHPGVAKGGKLMQFTSWSRWTRFQQKVLSTTRMSSARLSSQRTRSTVLLAVHLEPKMMRPFGVNYARNVPPTLADAQCDHRCPPSIRDSLGRSRQNRFRSTTQTRTVAEYFNKRYDVQLSHPQLPLVNVVSKRAGKETSLPIELCKVVPRQRCATINEMDTAEISAPAQSQGYIMDQVRRTGFENDPYLAAFGMKVGQRYETTEARLMDPPAVQYA…
Phytophthora rubi	Ph_rubiAGO1	Ph rubiAGO1	Genbank	Prubi_s01274g00001.1	AAPAVVPPPAPTAAVESLASDLEEKERVTVDAPPQLVQPLVRTHFPPRPGFGRAGRAVKVFANHFKVNFKLAGDVFHYDVSMAEAGRSFGNDGPPKALAGKIMAALMAELKRQFPDVALVSDARKNIYAPRRLPFQQQSFGSLALPDDGGRAREFSAVVKEADPVAIRMQQLEELFAGRLNYTPYDALQALDVALRHSASQRFTVVGRNLFSNAGAKTLGEGAELWFGYYQSLRPTQNRLVVNLDLAATAFVEAMDVTDFLCETLALRQMPASLAKYQHSAFSKAVRGVKVNITHRPGVKRSYRVNGLSRDSADNTFFENDEGQRMSIAQYFQKTYNIRLRYPKLPCLHVGAPQKKNYLPMEVCHIMAGQKCPRKVTDKQVANMIKFTCTPPDQRKRAI…
Phytophthora rubi	Ph_rubiAGO2	Ph rubiAGO2	Genbank	Prubi_s00209g00009.1	MSYSGGGGGYGDQRGYDQRRGYDDRPGSSSSGGGGGYGDQRGQGYDQRGQGYDQQRGQGYDQQRGGYDSRGGGDYSSRSSGYDDYSRGGGGGGGGYAGGGGGGYGGGGGASRGYEAGRSDYGSGSGSYGGGGYDERSRAGYGGSGYEERGGYGGSAGYGGASSSSYDSRAGYGGSSGGYDQSRSGGYGGGGSGAGYDDRSRGYSAGASASAGGYDDRSRGGYGGRNDRGYGAGGGGGGDRGYGAGGGGGDRGNGASSGGDRGYGGGGREERGHGGGGAREERGYGGGGDRGGDRGGDRGYGRRDDRGGGGGGDRGGDRGYGGGGRGGGRFGGGGGRGEAGPGAGTLSGSGYENIGAPVADPRVQDEWTGRAGVRDVPSDDPELQQEFLICRRPNVARGG…
Phytophthora rubi	Ph_rubiAGO3	Ph rubiAGO3	Genbank	Prubi_s00124g00012.1 recurated	MGYGYEPRGNDGDRGYNSSRSSSGYDDFSRRGGDSTSSSSSRDYDSSRGGGYGSGTGSYGGGDYNYRGQGDSYSGRYSNYDDRNGPPSSGGYNQSRSTGYGGRDDTSRGYGDDRQRGYGGNYNDQASAGRDYGGGSRSGSYDYSSSSGSSAGRYDQGRTSFESRGYGGGGGQSGGFDARSQQYSSGRYDDNSHGGQTSYSDRGHSGSDASGAYKRENNDRNYGSSQGQANRGYGGGFEGRDTKSFGGNGDSNPGDSRSYGRNWDSGSRDNRNYGGNREGRGYGGNGGNRGGRGGGRYGGYGGRGGRERVERGPGIGEVHGCGYEAVGDSIMDPRLQDLWTGRAPPMDVNPEDPELQMETRICRRPGVGTEGRTMSMNVNYFSVSLDKAPPEIFKYHVDV…
Phytophthora rubi	Ph_rubiAGO4	Ph rubiAGO4	Genbank	Prubi_s00124g00009.1	MSYSGGGGGGYDQRGGYGDQRRGYDDPNRPSSSGSGGGYGGYGQQQQQQGYDQGRGQQQQGYDQRGGQQQGYDQRGGQQQGYDQRGGQYGHDARGGDYSSRSSGYDDYSRGGYGGSSSGGGHGYDSGRGGDYGHSSGGYGGGGGSSYDDRSRGGSYSSGVAGYGASSGGYGGSSGYDSRGGYGGASGGYEQSRSGYGGGGSAGYGGSSAGYDDRSRGHGGGYEDRSRGYGGRDDRGGQREERGYGAAGSGDRGYGGGASSSADRGYAASSGGRSDDRGYGGGRDDRGYGAGGDRGRDDRGYGGGGGAGGDRRGGDRDRGRGGGDRGYGGGDRDRGGYGGRGRGGGRGGGGGGGPRGQEGPGAGAISGSGYEQIGQPIADPRIQDEWTGRAGVREVRADD…
Phytophthora rubi	Ph_rubiAGO9	Ph rubiAGO9	Genbank	Prubi_s00124g00012.1 recurated	MPPRVSVLLALCLGVVLHITSAVAAAEPRCFPPDFLFGTATAAFQVEGAWNVSGRELSIWDDLCRSQRGLQCADVADDFFHRYHADVGRMAAMGLSSFRFSISWSRVMHWDPHERRMRPNARGLAFYHALLDDLQTRGLQPIATLYHFDLPLTLQTQLEPKGWLNPDIVTHFEDFAALAFREYGQKVKYWATFNEPLMFISGGYGSCDDAPGGMEPSSTNTYTVAHNVLLSHAKAVKLFRELKQGEASVVAVDARIGIVLNAEFGYPVEQSNAGDVAAAERKMQFDLGWFLTPIVTGDYPQIMRERVGERLPRFSAEEAALVKGSYDVLMLNHYYSRVVTDCGSQRAVITCEELPLGHARDRGIDDTRAPNGARAPPASSPECSWLAGYPEGYLDTIKW…
Phytophthora sojae	Ph_sojaAGO1	Ph sojaAGO1	FungiDB	252786	MPGRRKNQQQGEPVIGRARPSGTRGRGQGRGDQGAGRGRPGQPPPSAVAPPPAPVAPPPPARAAPSVESLASELEEKARVPDATPQLVQPLVATRFPPRPGFGKAGRAVKVFANHFKVNFKLAGDVYHYDVSMAEAGRSFGNDGPPKALAGKIMAALMAELRRQFPDVMLVSDARKNIYAPRRLPFQQQEFGGLALPEDGGRAREFSAVVKEADPVAIRMQQLEELFAGRLNYTPYDALQALDVALRHSASQRFTVVGRNLFTNAGARTLGEGAELWFGYYQSLRPTQSRLVVNLDLAATAFVEAMSVTEYLCETQSLRQMPTSLAKYQHSSFSKAIRGVKVNITHRPGVRRSYRVNGLSKDSAENTFFENDDGQRMSIVQYFQRTYNIRLRYPKLPCL…
Phytophthora sojae	Ph_sojaAGO2	Ph sojaAGO2	FungiDB	356197	MSYSGGGGGYGDQRGYDQRRYDDRPGSSGSGGGGYGDQRGQQQGYDQRGQGYDQRGGYDQRGGGDYSSRSSGYDDYSRGGGGGGGGYGGGGSRGYEGSRGDYGSGSGSYGSAGYDDRSRGGYGGSGYDDRGGYGGSTGYGGGGSSSYDSRGGYGGSSYDQSRSAGYGGGGGSYSSGGGGYDDRSRGYGGGSGGGYDDRSRGGYGGRDDRGYGASSGGRDDRGYGGGGGDRGYGASTGGGDRGYGASSGGDRGYGGGGGREERGYGGGGGGGREDRGYGGGGDRGGDRGYGRRDDRGGDRGGDRGGDRRGGDRGGDRGGDRGYGGGGRGGGRFGGGGGRGGGRGEAGPGVGTVSGSGYENIGAPVADPRLQEEWTGRAGVRDVRADDPDLQQEFLICRRP…
Phytophthora sojae	Ph_sojaAGO3	Ph sojaAGO3	FungiDB	503961	MGYGYESRGNGGDGGYNSSRSSGYDDYNRRGSFGGDSTSSSSSRDCDSSRGGSYGSGAGSYGSGGGGYNYRSQGDAYGGRYNYDDRSASSSSSNYSQSRSGGYGGGGRVESSRSYGEGRGERSSHGYSGGYNNQASGSRDYGGGFRSGSYDYSSSYGSSAGRYGSGGSRSSNQFDTRSQQQHGGERHGDDYSRGSQSSHGERGYGHDAGGAYKRENNDWNYDSSRGQDSTRGYGGDSRGGFEGRDNRSGDSNSGDNRSYGRNWDSSSRDSRNYGGNRDSRGGYNDESKTRDSRGYGGNANQDNRGNGRDNRGGSRYGGGGGGGFGGGGVRGRVERGPGIGEIQGCGYEKIGDSIMDPRLQDQWTGRAPPIDVNPEDPGLQMETRICRRPGFGTEGKTMN…
Phytophthora sojae	Ph_sojaAGO4	Ph sojaAGO4	FungiDB	316169	MSYSGGGGGYGDQRGYDHRRGYDDRPGSGGGGSYGDQRGGYGQQQQGYDQGRGQQQQGYDQRGQQHQSYDQRGQQGYDQRGGYDSRGGYDQRGGGDYSSRSSGYDDYSRGGGGSSGGSYGGGHGYGDDYGHSSGAYGGGGSGNYDDRSRGGSYDSGGGYGHSSGGYGEGAFSGYDSRGGYGGSSGGYDQSRSGYGGGSSGSYGASGGSYDDRSRGYGGGYEDRSRGGYGARDDRCSYGGGGGQKDDRGYGAGGGGDRGYGAAGGGAGGSYGDRGYGSHRDDRGYGAASGGRDDRGYGGGGDRGGRDDRGYGGGGNGGRDDRGGDRRGGDRDRGYGGGDRRDDRGYGGGGDRDRDRGGFGGRGRGGGRGGGGGGGSRGQEGPGAGAISGSGYEQIGQPIA…
Phytophthora sojae	Ph_sojaAGO5	Ph sojaAGO5	FungiDB	301846	MAMTTTTHGQGRSSYDDGYGGRYDRSDRYNPRGQDNEYGHSSSSRGGYVDYRRADYSDRECSTRTREYDAASRYDTHSRGDNRSRGYEDRGYDRRVERVDAGDRRRDGGGYGDGGDRRVRRDQGGRRDSHRSDRRREGGGEPGAGFISGSGYEEIGDAITDPNVIAEWSGSAGIRDVKSDDPDVLKSVEFCSPPPAPGQNGKTVPLKINYFGVEIVSGPNQVFKYHVTVAHTSDRDGGEKYGPQTGEQVAGDDAAPQPERRPDRPLQRSLVTSVVNAVLRQNEEEFAGIRVVHDGMSALYSPTKLPWASKTFTDISLSTLPPPPTTTSNGGEGARRGPRTFVVTMTGGDDLHDGFTTTLLRPRVLQALDVVARHVACQRLTVVGRDLYTLKDPHSVHGG…
Phytophthora sojae	Ph_sojaAGO6	Ph sojaAGO6	FungiDB	338198	MDTYLADPKVDVQPLLHALDAVARYQSSQKLITAGSKLITTTQTKSLSSGKELCWGYRQTLRMTERKLLLNVDQTTRICYAEGPLEDLVAKALSVRRLEDIRRLSEQEVKKLARVLRRIKVEPTHRSERPRPINGVSSQPADMTMITIEETEMSVAAYFLGRYKLKLQCPTLPPVNVGGRRPDTETWLPIELCRVTKGQLCHDEDESDARETIRMSSQDPRTRQANIAARVREAEFDKDPYMAAFGLEVDERFQRTRARVLDAPDVHLRVVNGILRGKRFVDGVHVQNWGIVVLADMKDDKLDYFLDRLTAVGEKHRLVFSKPIRIHYNEYDNMPLDSLVTFCYEELTRRENEHGPPQLLMVVKSDNNSEEYGRIKYISDTVLGLPSQCVVATTLLNSN…
Phytophthora sojae	Ph_sojaAGO7	Ph sojaAGO7	FungiDB	326077	MKGRAVKTDGVWSTQPPSVDHWAKMMQSKGELIKLFVYKYGTAIAKAEDRENFMNACIRPLSTDRAGAVAEASLREVVERLDDRWDDSFDGEAVIWRMWANEVTRNLDRSTWDAAIASPPPQRILNLLRASNTRMEEHLAGMRRSAHTALDCVNSALANYAVLRQDLRAFSLRLDSHEAGLAARKAAIEASIRDMELPDQNDIANPTEHMENLRDFEHEPVDPRSSKDPTSPASSKSNESHTSGTSSNSSESHTSHQQRVSSWLQRFTVVGRNLLSSADAEALGEGAELRYHQSLRPTQNRLVVNLDLAATAFVKDMSVMDYLGETLGVKVNVPHRPGVKRSYRVNGLSKDSAENTFFEDDEGQRMPIVQYFQRAYNIHLSYPELPCLHVGAPQKNYLP…
Phytophthora sojae	Ph_sojaAGO8	Ph sojaAGO8	FungiDB	301845	MARSTSVHAMQTAFVTTTRTKEMEAGKTIAQVAAIVNAAVRTTASLEVTSGVGIANVWRKKTVVDPRLVEEWSGRAGVREVSADDPDLVMAFPICRRPSGVATAAKGVRLKVNRFAVSLTAAPSEIFKYHLSVERAAIEGEGTATSSDQPQGERPLPRSLLRSVIKAAFRQHEAEFAGVRVVHDGKTAVYSPVMLPWEGNSKKFDEISIDNTISSAATDSSDQTCQRNTFVVNIKLADIIEMNYASNASVNVQPVVQALDVVMRRRSRCMAGSNCAQDSTTADQKLLMTIDCVSKVFYEPNALMVPVLAVLNVTSAANIHDMSAQEKEILATAVHKVEVIPTHRNDRKRAIVGVSELGAGQLMVSIKGDTMSVAEYLNKRYRTKLSERTGKEIWLPIEL…
Phytophthora sojae	Ph_sojaAGO9	Ph sojaAGO9	FungiDB	332638	MSCADYGQVVECMWSCSPTQILMPAQDGSPSYGRTDERVEPAAAMTGGLDTAEVESEQNAEDLDTILEEFLICRRPGVATGGKTVKLQYATEFGGTRVVHDGGSLMYSPVLLPWAAQTKTFENVDPDSVENAPDSVQSPLSTTGTFVVKMKLADVIAVKSLRDYYSKPRTLALQALGVILRCFARQRLVSVERKFFSIDGEELVPLHGGAELRRGYHQAVRVADHKLLLKLDKTTLSFYTPGNLTELVTATLGARSPSEISVLTYGEQRKLARALRRIEVTFTHRTGISHRIYASARLHFGGKTMSVAEYFSWRHNIQLQHPNLPLVNVGSKRPGRENWLPIELCKVAPGQRKSELDDPKVTKQAREFSNIPLETVIGRVRRISFDDNPYQDAFGLKIE…
Phytophthora syringae	Ph_syriAGO2	Ph syriAGO2	Genbank	Psyri_s03624g00001.1	EGATTPAAETRATAPERPGTTSTVAREERATGLQARGPEEDTTAEGEGGMRRGVLEATTTAVVEDRTAVEGMELLGGTLAPLLGGTLALLLGDTRGRPATTVAVATQPPPLEATNRAADTTTVDMEEEAEATEVEAVVEGTTPVDTEEGTTLVEEVAVTTRVAGMAVETTVDTVEQQVQVEVETIVGTAAQQVQEEVETIGATAAAVMIADTVLAVAALVMTGVAAAETEVEIVVVIAAMDAVTTAEGVVIAEEIVEATADTVEGAAVVVASEEVGVAAVVAESLDLAWTIGDPIADPRLQEEWTGRAGVREVSADDPDLQQEFLICRRPGTAKGGKSMQLNVNYFSLSLDQAPAEIFKYHVDVERSPDLAADSKYGPSGGTPGDQKDENMGDEPKQEG…
Phytophthora taxon totara	Ph_totaAGO1	Ph totaAGO1	Genbank	Ptota_s010133g00020.1	MAESGRSFGNDGPPKALANKIMAALMAELKRQFPDVLLVSDARKNIYAPKRLPFQLQEFTGLQLPEDGGRAREFSAVVKEADPVAIRMQQLEELFAGRLNYTPYDALQALDVALRHSASQRFTVVGRNLFNGTGAKSLGEGAELWFGYFQSLRATQNRLVVNLDLAATAFVEEMDVVDYLCETLSMRQMPSTLAKYQHSAFSKAVRGVKVNITHRPGVRRSYRVNGLSRESAEKTFFENDDGERMSVVQYFQKTYNIRLRYPKLPCLHVGAPQNKNYLPMEVCHIMAGQKCPRKVTDKQVANMIKFTCTPPDQRKRAIEKKFREAGFNTDPTLRAFGLEVDPRMVETTGRQLPPPTIEYSGGARENPRDGAWNMRGKRFNTPAHFKSWAIISMADPRRC…
Phytophthora taxon totara	Ph_totaAGO2	Ph totaAGO2	Genbank	Ptota_s010507g00007.1	MSYSGGGGGYGDQRGYGSRGGDHGRGYDDPNRPGSGGSGGGGYGEQRGGYDQRGQQGYDQRGGYGEQRGGYDQRAGYDSRGGGDYSRSSSGYDDYSRGGGGGYGASSSGSRGYEGSRRDYGSGSVTAVGATTIAPAEEEGRTAAAATELRATTIVERTEVRLPMVHMEEALRVTIAEGDMERRPREGTTKVAAGTAIEVDMEEEEVAATAVEDLAAGTMTAPVGIPVEAAVDMMTAHVAAVETTVDTEAERVQVAIAAMAVVVIVAMVAAVAAVEMIAAMVVVETVEVTAGETVAMDAATTVEVAIAVEEIEEAIVVVTADTAVGAVGVAALVVEVAVVAVESLAPVLTIGDPVGDPRLQDEWTGRAGVREVSAEDPDLQQEFLICRRPGLAKGGKSMQ…
Phytopythium vexans	Py_vexaAGO1	Py vexaAGO1	FungiDB	G006618	MATKVAAGEARAGEARAGEASEAAARESARRRAMEAEAAAQPKVALAEELEEKASVSESRLVRPVVQTHFPPRPGFGSLGKRVKVHANHFKVNLKLDGDVYHYDVAMGEGGSMFPNEGPPKTLAQKIIGALMAELRVQFPQHSLVSDGRKNIYSPALLPFQEQSFGGLKLPEDGGRPREFMAVVRAADPVAVRIDQLDELFAGRLNYTPYDALQALDVAMRYTASSRFTVVGRNLFSSAGAKAIGEGADVWFGYFQSLRATQNRLVVNLDLAATAFVQAMDVLDYVYETVPNLRDMPRNFNKFQHSAFSKAIRGVKVEITHRPGVRRSYRVNGLSPNGADQTFFTDENDNRISVAQYFAKQYNLRLRYPGLPCLHVGAQQKKNYMPMEVCRIVEGQKCP…
Phytopythium vexans	Py_vexaAGO2	Py vexaAGO2	FungiDB	G001826	MGPTVAGVEGVIAVAAQVEAADVVVVVVVVADMTARVIPWRQHRCRVNFRSIDELEEKAAVPELALIQRTPVDMVPPVRPGFGTLGKEIRVYANYYPVTLKGDDVFHYDVAIKESGTDKEPPKTLAMKVVKTLVTEICRDYPDTSVATDGWKGLFSNKGLPFNEHQFTGLRPGDEGDGDGRPARVFDALVKEVDHTVIQTMKLNDHVAGRVSSTPYDVLQALDIVLRFSQSNRLIPIGRNRLFSTIPGKPIGRGAELRSGQFQSLRPTQNGLVLNFDLSYTAFVRAQPVLGFVKEVLGMNADPTVLDKRQSKLVSKEIRGVKIEETHRPGVRRNGRAVKGLSRLGADKTFFTMVNGEKVSIAQYFKKVYDITLRFPKLPCLQVGAVERGIYIPMEWCRI…
Pythium aphanidermatum	Py_aphaAGO1	Py aphaAGO1	FungiDB	G010092	AAPGPPSSPWGAVPPPAPVEPARVRVEPDLVEELEEKATIAPRQVEETASIVPRQVVETRFPARPGLGRAGTRLMLFANHFKVALRQDSDVYHYDISMMDANGRKFGNGTGLPPKALAEKITRVLYKDAVVVTDGRKNLYAARRLPFDEELFNGLDIGETRGPENLPVLFQAVVKAADPVAVRMQQLTALFDGHLNYTPYDALQALDIVLRHTASQRMTLIGRNLYSPRGARDIGEGAECWSGYFQSLRPTQNRLVINLDLSATAFVKAMPVLDYVAEAIRSRDGSVPMTLSPSQHSMASKALRGVKVEITHRPGVKRQYRANGLSSRGADQTFFEDENGRRVSVADYFARNYTRLRYPKLPCLHVGAAKNGVHLPLEVCRTVAGQKCPRKTTDKQTAE…
Pythium aphanidermatum	Py_aphaAGO2	Py aphaAGO2	FungiDB	G000979	MSYSGGGGGGYERRSSGGYGGYGDSGQGQGYDQRGGYDQRGGGGYDQRGGGGERGGYGDYARGGSGYDQRGSYDQRGSYDQHRSGGGYDDYSRGGSGSGGGYSRGYEGSGSSSGYGHKDERSSYGGGSSSGGYDSRSGSYGGTSSGGGSGYGSRGYDDRGGSSSSYGGSGGGDRYGGSSDRGGSDRGGSDRYGGGSDRGGSDRYGGGSDRGGGDRYGGSGGGYDRRDDRGRDDRGRDDRGFGGRGGGRGGRGGGRGGFGGGRGESGPGVGAVSGSGYESIGNPIQDPRLADLWSGRVPPLVVHDNHAEVQRQFLICNRPGVSSEGRSTQVTVNYFALSLDTSRVREIFKYHVSVERSVGSTYGPKDDEVKAEQSGDVKDEPMTDASRSGDQDVEMRDTS…
Pythium arrhenomanes	Py_arrhAGO1	Py arrhAGO1	FungiDB	G009252	MPPARAHTQQEVAEEEEEEKLSELLEEKAAIVVPVVNVKLQLQGDVYHYDVAMGEASGRKFGNGGVPPKALAEKIMRALVATNLYASRQLPFEEQVFDGLDIGERRGVDQTPVLFRATVKAAEPVAVRMHQLSAMCEGRLNYTPQDALQALDIVMRHTASQRLTAVGRNLYSPQGARYLGEGAECWMGYFQSVRPTQNQLVINLDLAATAFVKAMPVLQYVAEAIRARDGRVPASLTPSQASMASKALRGVKVETTHRPGMKRAYRVNGLSPRSAADTMFEDDKGRRLSVAQYFAENYRRLNYPNLPCVHVGAQNKKTYFPIEVCHILAGQKCPRKVTDRQTAEMIKVAKTNPGERKSRIEQIIREANFAQDPILKAFGLTVDPKMVTTQGRLLAPPSL…
Pythium arrhenomanes	Py_arrhAGO2	Py arrhAGO2	FungiDB	G005283	MGAGAGMVTGSGYESIGNPIQDPRLADQWAGHTGPLAVADEHGELMRDYIICRRKDTSSAGRSISLQVNYFGLKFDTNRDEPMTGGGGDVKDEGGDVREERKLSKNVVRMIINETMRVLEPELGGLKVVHDSMASVYAPARLPFTHRVFKGINPNGTPAGAAPPPGGRGPPTFDVTIKEVETIPVTDLTDYQRNADVNPQRIIQALDVVARHLGAQRMIPVGRNLFSMKKTHPLQGGKELCWGYHQSIRVGQSKLLLNIDQAATVFYAPETLLTLAMAVLRMRSVRDMDRLDERQLRQLHYAFKKIEVVPTHRSDRKKAIWGVSSMPVDALMMDMKDGRKISVATYFAERYGSGVLKYPFLPAVNTSQKPRERQRNIMDQVHGAGFENDPYLAAFGLNV…
Pythium arrhenomanes	Py_arrhAGO3	Py arrhAGO3	FungiDB	G004043	MVLTGDGPREFFKYDVAAQNADRHGDDKAPPQLLPKRLMRVVVSELLLQNEPVLKCVRVVHDGMAGLYSPMRLGDWQAKTFSRLVESIDVTHLRARRVATVPQQAIQALDVVLRHLGSQRCTAIGSSLFSFKKPMPLDRTKELNAGRYQSVRRGLFLNMDTVASVFYAPGPLLDLLREVARVRGVEELVACRARWASAVQRLSVRVTHRPTAPAQTIREVGEQDAAHTMVAPRHRRDGYEDTAPRCASMENVDTAAIIKHTCVKPDQRKRAIEDGLRDAAFENDPFREAFGVEISSRMERVAAKTLQPPELDVKDHVVRPAHGAWNLSQHKYYRARRLYAWYVVNLSSSSSPQAVERFIVRLIGELQRCGIDVRDRQPVIIGGSSRDRDRGIESLMRDG…
Pythium irregulare	Py_irreAGO1	Py irreAGO1	FungiDB	G007184	PPPPTPPSQPNRREIETLGSELEEKLDVSASQRQLVVPSVQMHFPSRKGFGRVGTAVKILANHFQVNFNPRGDVYHYDVSFGENGRQFPNEGPPKMLATKIMQALLTQLKRDFPTAVIVSDSRKNLYSPSRLSFQEQSFTGLKLANEDRPKEYSATVKAADPVAIRMEQLNELFAGRLNYTPYDALQALDIAMRHTASARFTVVGRNLFSSAGKKDIGEGADLWFGYFQSLRATQSKLVVNLDLAATAFVKEMSVVAYACETLGLHDLPSSFYKYQQSALSKAIAGVKVETTHRPNVRRQYRVNKLSSRGADQTTFKDDEGRTISVASYFASAYGVRLRYPQLPCLHVGALKGSNYLPLEVCKIVAGQKCPRKATDHQVANMIRFTCTPPQDRKRSIEA…
Pythium irregulare	Py_irreAGO2	Py irreAGO2	FungiDB	G001482	MATRARHPLATVRDSRSGDYPRSSSSGYGTSSGYNDRSRDYTRSSSGGYGGYDDRAREYQRSSSGGYAGSSHGGSEYGDRGYSSSSYTPSSSGYDDRDIRGTGYENIGEPIADPRLEEEWSGRLPPRDVDGNHKEINKSFLICRRPNVAVHSKSIQMSVNYFGLSVDPKMSEIFKYHVAVELTPRTDAKYGPSGGADQKDVSMAGDEPKEGDVEMSDISEPKPTQPERPERPLRKPLVRMVINAVLQQYEAEFGGIRVVHDGMAAVYSPQRLPWDTKDFEEVNPDGPVDRNPQRKGRGPRTFSVKLKYVETINMQDLFEYYTNPDVNPLPVLQALDVAARHLGAQRLIPIGRNFFSMKKTHPLRGGKELCWGYHQSIRVGQQKLLLNMDQAATVFYAPG…
Pythium iwayamai	Py_iwayAGO1	Py iwayAGO1	FungiDB	G003095	MSASGGRGGRGGGGGARGGSGNGQPAGGRGRGGGQTEFVIGRARPNGGAGRGGAHPAAPMTPAPARAAPMPPPPPAPAPAAFASRRDVEALGLEMEELDITSSQRQLVVPSVQMHFPSRPGFGRVGTPVKILANHFQVNFNPRGDVYHYDVAFGEDGRQFSSDGPPKTLTTKIMAALLLQIKREFPGVVVVTDNRKNIYSPSRLPFEIQSFTGLKLADEDRPKEYSGTVKAADPVAIRMDQLTELFAGRLNYTPYDALQALDIAMRHAASTRFTAVGRNLFSPAGKKPIGEGADLWFGYFQSIRATQSKLVVNLDLAATAFVQDMSVTDYVYETLELSNLPANFNKFQHSTFSKAISGVKVEITHRPGVRRQYRVNKLSREGAAQMFFEDDDGKRMSVA…
Pythium iwayamai	Py_iwayAGO2	Py iwayAGO2	FungiDB	G009851	VRGTGYESIGEPIADPRIEEVWAGRLPARDVDPDHKGLKKEFLICRRPNISVASKSIQISTNYFGLSVDSKMSEIFKYHIAVDLMPRTDAKYGPGAADQKDVSMAGDEPKEGDVEMSDVSEPKPPQSDRPLRKPLVRMVINAVLQQREAEFGGIRVVHDGMAALYSPQRLPWDVKDFDDVNPDGPVDQNPQRKGRGPRTFSMKLRYVETINMQDLFNYYSNPDVNAMPVLQALDVAARHLGAQRLIPVGRNFFSMKKTHPLKGGKELCWGYHQSIRVGQQKLLLNMDQAATVFYKPGPLIDLVTAALNVREARDVRQLSEREAKSLSRSLRKIEVLTTHRVDRKKPIFGISSQPVDQTMITVNDKEISVAEYFSSRYNTTLRYANLPAVNTGSKARPTW…
Pythium ultimum	Py_ultiAGO1	Py ultiAGO1	FungiDB	G012494	MHFPPRSGFGRAGTPVKILANHFQVNFSPREDVYHYDVAFAENGKIFSNNGPPKTLAAKIMQALVTQMKLEFPSTCIVSDGRKNLYSSSRLQFEERAFTGLKLADEDRPKEYSAVVKEADPVAIRMEQLNELFAGRLNYTPQDALQALDIAMRHTASTKFTVVGRNLFSSAGKKDIGEGADVWFGYFQSLRATQSKLVLNLDLAATAFVKDMSAIDYVYETLRLHDLPASMNKYQHSALNKAISGVKVEITHRPGVRRAYRVNKLSTNGADQTFFQDDNGTRVSIQSYFASTYNLRLRYPRLPCLHVGARDKGIYLPIEVCNIMAGQKAPRKATDTQVANMIRFTCTNPQDRKRSIEAKFREAGFDRDPTLQAFGLHVNPKMIETQGRLLAPPNMAYKN…
Pythium ultimum	Py_ultiAGO2	Py ultiAGO2	FungiDB	G013472	MSYSGDRGGGYDRSRSGYGGSSSGGSGYGGGGYDDPNRDGSGGQGGYGDSRGGGYGSDSRGGSGYGDYASGSRGGYDDQHRGGYDSRGGSGYGDYQGSSGYGDSRSSSGGYGDYSRDYRSSSGQSSGGYGDYQRSSSGGYGASSGYDDRSSGSSHDYHRSSSGGYGASGGYDDRSGGSRDYHRSSSGGYGGSSSSGYGDRGYNASSGSYKDEYSSSGRSGYDDRGGYSGSASGSSRDDRGYGASSSSHGGSYGSGSRGYGDAREGRGYGGARDDRGYGGGRDERGYGGRDDRGYGGGRDDKGRDDRGYGGGRDDRGGRGGGRDDRGRDDRGRDDRGRDDRGSRGDRGSFGGGFGGGRGGGYGGGGRGGGGRGGGPTSAGAGDIRGTGYESIGEPIADPR…
Schizosaccharomyces pombe	Sc_pombAGO	Sc pombAGO	NCBI	NP_587782.1	MSYKPSSEIALRPGYGGLGKQITLKANFFQIISLPNETINQYHVIVGDGSRVPRKQSQLIWNSKEVKQYFGSSWMNSVYDGRSMCWSKGDIADGTIKVNIGSESHPREIEFSIQKSSKINLHTLSQFVNSKYSSDPQVLSSIMFLDLLLKKKPSETLFGFMHSFFTGENGVSLGGGVEAWKGFYQSIRPNQGFMSVNVDISSSAFWRNDSLLQILMEYTDCSNVRDLTRFDLKRLSRKFRFLKVTCQHRNNVGTDLANRVYSIEGFSSKSASDSFFVRRLNGEEQKISVAEYFLENHNVRLQYPNLPCILVKNGAMLPIEFCFVVKGQRYTAKLNSDQTANMIRFAVQRPFERVQQIDDFVHQMDWDTDPYLTQYGMKIQKKMLEVPARVLETPSIRYG…
Tetrahymena thermophila	Te_ther4505902	Te ther4505902	NCBI	XP_001015193.1	MLQQLPSRPPISSTQEISQICKNIKLLTNMFAMQVEATQSSDSDGPQGFVNKVVCYQYDVVFSPDIAEDNRNLRYKIFKEARRNIEQLIGKFSFSGMSLFSMRKLSQDKINKIKNNIDAIIVDKQKYSIHLVFTKSFEVNDESAQNLDKTSPNFKKGNQVTQLLNIILKSIMRDEKFLEIGKNSKFYEVNSKSDIIIKSREGSTSGLEAYKGFTFNVTPTQDKIYLMVDYCSRIIRKETALEYLKNNNNQLSGLSVITKYNNYQTYLIDKVDDKKTPSSTFLNSKTNIQISFAQYYKERYNIQIRDMKQPLLVHKRKYREANTNIQKVEEVYLIPELCNMTGMTDEQRENFQAMKEVATHTKLTPQERYQNSINNCRFLSKKTSSSGIKIDERSNLIDA…
Tetrahymena thermophila	Te_therTWI1	Te therTWI1	NCBI	XP_001018296.1	MSNKGLVQNNPRLRFLCNYYQVMLHNEKIYSYQFSVEGMEAAEVMKRTGEILKACINKLREVFTNKFLFQHSVLYSPVQLQANQMTEIGTVDTKTVSLKLLGEANNEREVQNIFGRLIKTVFAKIKLNKLGRKYFDPASRKEYNEYDLAVFSGYESSLEKYSFNQKLLNIDSCFKVQRTSNLLQALQQVKDRNDLSGFVGNTVITSYNGKFHRIESIEKDMSPNDAFEDRKGTKKTYMQYYKEAYNIGNIDPNQPLVKCVELKGKTKTPFTYYLIPSLCQVTGLTDQQRNDFNLMKKLAEVTKPKAGERIAQASKFIQRIKQDADKTLKDWSVEICEKPQTIDYKQLDAGNMEMQQGKKKINVATGNLDRDTQTQMFEQPSLNMWAIIYSDRDQKTFDS…
Tetrahymena thermophila	Te_therTwi10	Te therTwi10	NCBI	XP_001027583.2	MNKLSKRPIISYDQSNQQEGSFLKQVQLRTNLFQMSNTINTKNDVQQQIIIYHYSIKIIPSTCIRVKKLLWQARELLQNVYGRNFISNQEIYSFKKVEENQKIYIEIENIIYCLKIFYRREIELNLTESNQINQNKTLQKKISSLAIQSISAIYKSVYKQFQKDILKQTGLAKNDCKQLDHYNFQCFFREQINYRANLNEAILSDQNLSSLLKDVKNQKNVEDIILGKYVRMKHQLNKLYQIQRIDYTKNPLSTFYCAKYKQNMTFQKYYKERYNLEIIDLNQPLFVVNIKKQSIQPIDQHIKYQEIYLIPEFCLIFFQLKPQKFNKIKQIQVNLRQKIYYLKFLQKLQHETGIQISKESCTVNAYALNPPKLIFQKNKKFIDLKNSKTNFNISNQILS…
Tetrahymena thermophila	Te_therTwi11	Te therTwi11	NCBI	XP_001011123.3	MSFNDNSNTLVTNHYKIKINNIKINCYEFQTQPPIDPLLLNRKSRYISRVFNKKIKEIFSTFIIGSQLIYSPIDLHNKVSLGTFDFVSPKTDGCESFTQELEVFLVKKKDIVGQQLEEENKELQNILGQLMRNFQNNTKGFQQLGATKRFAMNVIKNISNGLEAVLGVETFFKFSPQTGFQLSVDYCIKVINNTSVYDFLKKSMSQGADSIQEKMQNCVVISNYGDKKLYKVNGVAFDLNPNSFFEMRDPNESTGKKKISFVQYYELVHNIRIRDNRQPLLIVEKKRRQNKRANQEGKPQQETPKIYLIPELCQMTGIPDELQNDFMLKKAITQVSQPKPQERSQHCGNYVSALIHQNQKALSEWGIQLSQNDPVKARYQVIQPGCILMNQNREINIYG…
Tetrahymena thermophila	Te_therTwi12	Te therTwi12	NCBI	XP_001013933.2	MDIQSPIYKQDVQITPEKFASSSDREAVFLGVRKILHISHDMDNCIFLKKNNIHLSEEVQENPQAQWVCYSSKQMYQGQDSMSVLGYQVSIKQIQQNGSPAFITTNKERQLVLNYIAREIFSKLNYHQYQKGFFNPIDPPNAALSKDKTVVYQTYSWNGLRPKAIEFRGKVYLEIETTPVRFLRMNLFQIINKLEDKKIPREEISNFLVGRTVKTSYFSTNLYYEILEIDFNMTPDSKFVVKQNQIQDEGDMIAEKGDEELSYYSYVKNKYRINIRDRVQPMIRVRPLHKGFKSEFHSSQDQQMYLIPSLCNLFGQISQKGFIDDNVGTEFYFEPYDVYDYTNQITRFLKNSSEAQSLLNGWQIKIGEEFEQIGFNYLKLSPLQLKVNNVNESFSPNDL…
Tetrahymena thermophila	Te_therTWI2	Te therTWI2	NCBI	XP_001015192.1	MLQQLPKRPPKSSAQDISKICKNIKLLTNMFTMQVEAPQSSDSDEPQGFVNKVLCHQYDVEFSPSIAEDNRNLRYKIFKEARRNIEQIIGKFSFSGKSLFSMRNLSKEKINKIKNIDAINVDGQKFSILLRFTKTFEVNDESAQNLDKTSPNFKKGNQVTQLLNIILKSIMRDEKFQEIGKNSKFYNVNSRNEIVIKGRDGNTSALEAYKGFTFNVTPTQDKLYLMVDYCSRIIRKETALEYLKNNNNQLSGLSVITKYNNYQTYLIDRVDGQKTPSSTFLNSKTNTQISFAQYYKERYNIQIRDMRQPLLVHKRKYREANTNIQKVEEVYLIPEICNMTGMTDEQRENFQAMKEVATHTKLTPQERYQNSVNNCRFLSSKTSSSGIRIDERSNLIDAV…
Tetrahymena thermophila	Te_therTwi7	Te therTwi7	NCBI	XP_001032516.1	MITQLPKRPNKSSSSTIAKISNNIRLLTNMFSMSIHDPENSDSEDNQVNDRNLMCYQYDVKFDPSIAEDNSNLRQKIFKQARLSIQKIIGRFSFSGKSLYSLKRLDQNALDSVSLESVRVDDQTYSLSLTFTKLFEVNEESAQNKDKTTPNYKKGNKVTQVLNVILKNIIDQEGFKQIGRNSQFFDLQSRADVVIKNQNNTSTLEVYKGITFKVSPTQQGLYLNSDYLCRILRKETAQQYLTARHDIEGQSVLTKYNNYRTYIIDRVDYSKNPRSTFLYRKTNLQISYAEYYFQNYQIEIRDMQQPLLVSKIKYREADTNILKIQEIFLIPELCYMTGLTDEQRKNKNAMKEIATHTKLTPEQKYSKSVQYCQLFGRKTIKSGIRISHTDNKIDAIQLK…
Tetrahymena thermophila	Te_therTWI8	Te therTWI8	NCBI	XP_001013312.2	MDQGSLRGESEQGSSSQQKEQKLLMDDSQFFDEKQIHFLSYYYIIIIQLAILICKKPIFSQNNKLQLARRPKLDYNQQSKSLMLLTNYLKLELNKSIEEIYLLRVDFYPRIEADNRVLRDKLLSVSRAQLKECLGGHYLINAQQIFSVEKPNFNKETSISITFQKTDYQVNLKITKIRSNVCDTWGLNFIINYQPSSKQIVFNYLICQLIVFRLEDLNNENQRKSQFPLLFFNVMVKNILKGLNFFEFGKNTKYFEPSAEYHSKIEGTNLIVYKGWNTPFENCSDGLLMKLDIQHKVARRENALNYINLIYKNNNDASKEQKRKLVCEKLQGQTVMANYGNFKQFKVHDVIFDKNCKELKVSDPILDPNSKESQLPIEPPTLQQPNPDSDLTIYDYYYK…
Tetrahymena thermophila	Te_therTWI9	Te therTWI9	NCBI	XP_001007088.2	MNLVLSKRPQKSSSQELQKICKVSHVLTNIFNLKIQEQVQSQIEKKEDKNDQSHITCFQYDVEFQPEVSEDDRQLRYAIFKKARKDIERLIGKFSFSGKSFYSLIKPIKEKMYKEYLNFDSIKIGEQSYSMRIKFVKQIEVQNDETVDQFSNNQINQILNITFKDILREENFIEIGKNSKFYKENDIKERQITLKNGYDIQFQIYKGITFQIYQTLEKYQITLDFTSRIMRKDNALKYLKEFKNGIIGQSVITAYNNYQRYQITDLDRTKTPQSQFLWNQTNNQISFLDYYYYKYRIKIEHINQPLLVSFTKKRDPITKQYQKKIIYLVPELCLMAGLSSNEKRSINQITRGIQLNPKERYEYTIEESQLLRKQSSHQEVYIDSIPIQAKAYILNPPNI…
Thalassiosira pseudonana	Th_pseuAGO	Th pseuAGO	NCBI	ACN89262.1	MSYKKRPYGYDSRGSGGGYGGGRDRGGGGYGGGGRGGGRRNDTTPRPTECYVATNHNKLLVNGDPNVPQDGITLFKVMIKDAKWEVQKNEEGVPLRDESGKVIRRFKVFDRERSDESTRRFLRSPKPWRIIKKMEQDQKKLNERFMLDYNGAELAIAPSHVAPEDNAEYRVCIKQNCDEDDPDADKDKNRWYVVTLTKTHAIPFATIASAIQGRGGNTEEISMVVNVLLKSLAIFSGMISLVPTSSVVVFPLAEQKHCTLREAANKRKFLLSGVNQSAVFSEQEGAFVQTDSIVVWADKEYFQIGSGDTVKVFDDQNNTIAGVRIRVDGGPITDMITRSEVVEALSKLTYNVCYHIKKPSGREEDMLKNGKTQDHIAEMRRRVFKNRSLTSDKDEASMS…
Toxoplasma gondii	To_gondAGO	To gondAGO	NCBI	ABA70455.1	MEGYQMFHGVNFFKDMPENFVPLRGPNKAFQIWDGFSQAVAPYQTAGTMSWNAVFNLRACTSTKAIPLVKYIEIQASAIAKRMVDLSTEKGCRALMADAEVMRRLNRRLRGTKLESFHILNRDTQQPEKRVYKLKELMTFSASSEESRFDLQDGRRVTVLQHFKETYPHASGIPPFQPLINTRSKDRPAYLPVSIVTLKHQPAREGVTEEDRAQVAEHMIMPPRNRVAKTEQLLSLVFGPQGHSAPKVLDAFGVILQLEAKTAQGRVLESPLIKYREVPGGGPGRSSKTVRPAQGDWNLRDAAFCRGTVCKVWALYSFVETSQNVIENLARVLKTQGAKYGVNLTTKPGLGAYTRNDRRPMLDQFAAFVALAKTKGCELLFVILNERVSLDIYQIVKSC…
