# Supplementary material for: Expansion and Divergence of Argonaute Genes in the Oomycete Genus Phytophthora
Source: Front Microbiol. 2018 Nov 30;9:2841. doi: 10.3389/fmicb.2018.02841 (PMC6284064; doi:10.3389/fmicb.2018.02841)
Supplement: Supplementary file 4 [file Data_Sheet_2.FASTA]

>Ph_sojaAGO1
SVTEYLCETQSLRQHSSFSKAIRGVKVNITHRPGRRSYRVNGLSKDSAENTFFENGQRMSIVQYFQRTYNIRLRYPKLPCLHVGAPQKKNYLPMEVCHIMAGQKCPRKVTDKQVANMIKFTCTPPDQRKSAIERKFREAGFSTDPTLRAFGLEVDPHMVETTGRQLPPPTIEYSGGAGAWNMRGKKFNAPAQFKSWAIISMCDSLDSILAFFKAVMSQMGQLGMRCTPPPILRNDSVRMMFQAAVTAAT-PEIVWMINPSDARAYGELKLMSDTEMGIVSQCMLSKHICNPQYIANILMKVNTKLGGKNGVISSASRTIIFGADVTHPSPKTRPSIAAVTASMDANFIRHASAIRAQGHRVEMNLKDMVMELMKQFYRSTRGKPDRIVFYRDGVSEGQFHMVLNYEVTAIREACQALEKGYMPPITFVIVQKRHNTRLFPNNRNEADRSGNVKAGTVVESGICHPIENDFYLMSHAGLQGTSRPTHYHVLLDEIGFTADELQTLTYKLCYTFARCTRSVSMVPSAYYSHLVAFRARFFLV
>Ph_ramoAGO1
DVTDFLCETLALRQHSAFSKAIRGVKVNITHRPGKRSYRVNGLSRDSADNTFFENGQRMSIAQYFQQTYNIRLRYPKLPCLHVGAPQKKNYLPMEVCHIMAGQKCPRKVTDKQVANMIRFTCTRPDDRKRSIEQKFREAGFNTDPTLKAFGLDVEPRMVETTGRQLPPPTIEYSGGAGAWNMRNKRFNTPAQFKSWAVISMCDGLGDIQKFFKAVMAQMGQLGMGCTPPPVLRQDSVRHLFGEAVKAAT-PQIVWMINPADARAYGELKVMSDTEVGIVSQCMLAKHICNPQYIANILMKVNTKLGGKNGVISSASRTIIFGADVTHPSPRTRPSIAAVTASMDPNFIRHASAIRAQGHRVETNLKDMVVELMKQFYRSTRGKPDRIVFYRDGVSEGQFQMVLNHEVTAIREACQTLEVDYLPPITFVIVQKRHNTRLFPDNPKDADRSGNVKAGTVVDSGICHPIENDFYLMSHAGLQGTSRPTHYHVLLNEIGFTADELQTLTYKLCYTFARCTRSVSMVPSAYYSHLVAFRARFFLE
>Hy_arabAGO1
DVTSYLSETLALRQHAAFSKAMRGVKVNVTHRPGKRSYRVNGLSRDAADRTFFETGQRLSIAQYFEQTYKLRLRYPKLPCLHVGAPQKKNYLPMEVCHILAGQKCPRKPTDKQVANMIRFTCTPPDKRKRAIEQKLREAGFSTDPTLRAFGLQVDPNMVETTGRQLPPPTIEYSGGAGAWNMRGKRFNTPAQCKSWAVISMCDSLGDIQKFFKAVIAQMGQLGMRCALPPILREDAVRGMFQAAVKAAT-PQIVWMINPSDAHAYGELKLMSDTEVGIVSQCMLSKHICSPQYIANILMKVNTKLGGLNGVISSASRTIIFGADVTHPSPKTRPSIAAVTASMDTHFVRHASAIRAQGHRVEENLKDMTMELLKQFYRQTHGKPDRIVFYRDGVSEGQFHMVLNHEVTAIREACQALEVGYMPPITFVIVQKRHNTRLFPGDSKDADRSGNVKAGTVVETGICHPIENDFYLMSHAGLQGTSRPTHYHVLLNEIGFTADELQTLTYKLCYTFARCTRSVSMVPSAYYSHLVAFRARFFLV
>Ph_infeAGO1
DVLDFLCESLSLRQHSAFSKAIRGVKVNITHRPGRRSYRVNGLTKTSAQDTYFENGQRLNIVQYFQKTYNLRLRYPKLPCLHVGAPQKKNYLPMEVCHIMAGQKCPRKVTDNQVANMIKFTCTPPDQRKRSIEQKFREAGFNTDPTLRAFGLEVEPRMVETTGRQLPPPTIEYSGGAGAWNMRGKKFNTPAQLKSWAVISMADDQTSIEKFFKAVMAQMGQLGMRCKLPPILREDSVRGMFQAGVKAAS-PQIIWMINPMDAHAYGELKLMSDSEVGILSQCMLSKHICNPQYIANILMKVNTKLGGRNGVISSASRTIIFGADVTHPSPRSRPSIAAVTASMDANFIRHASAIRAQGHRVEMNLKDMVVELLKQFYRQTRGKPDRIVFYRDGVSEGQFHMVLNFEVTAIREACRTLEVGYLPPITFVIVQKRHNTRLFPDNPKDADRSGNVKAGTVVDTGICHPIENDFYLMSHAGLQGTSRPTHYHVLLNEIGFTADELQTLTYKLCYTFARCTRSVSMVPSAYYSHLVAFRARFFLA
>Ph_infeAGO2
DVLDFLCESLSLRQHSAFSKAIRGVKVNITHRPGRRSYRVNGLTKTSAQDTYFENGQRLNIVQYFQKTYNLRLRYPKLPCLHVGAPQKKNYLPMEVCHIMAGQKCPRKVTDNQVANMIKFTCTPPDQRKRSIEQKFREAGFNTDPTLRAFGLEVEPRMVETTGRQLPPPTIEYSGGAGAWNMRGKKFNTPAQLKSWAVISMADDQTSIEKFFKAVMAQMGQLGMRCKLPPILREDSVRGMFQAGVKAAS-PQIIWMINVMDAHAYGELKLMSDSEVGILSQCMLSKHICNPQYIANILMKVNTKLGGRNGVISSASRTIIFGADVTHPSPRSRPSIAAVTASMDANFIRHASAIRAQGHRVEMNLKDMVVELLKQFYRQTRGKPDRIVFYRDGVSEGQFHMVLNFEVTAIREACRTLEVGYLPPITFVIVQKRHNTRLFPDNPKDADRSGNVKAGTVVDTGICHPIENDFYLMSHAGLQGTSRPTHYHVLLNEIGFTADELQTLTYKLCYTFARCTRSVSMVPSAYYSHLVAFRARFFLA
>Ph_capsAgo1
DVVDYLCESLQLRQQSAFSKAIRGVKVNITHRPGRRSYRVNGLSKMSAEETFFENGQRMSIVQYFQKTYNVRLRYPKLPCLHVGAPQKKNYLPMEVCHIMGGQKCPRKGTDNQVANMIKFTCTKPDVRKRSIEQKFREAGFSTDPTLRAFGLEVDPKMVETTGRQLPPPTMEY-GGGGAWNMRNKRFHSPSRLTSWAVISMADNMQSMETFFKAVMTQMGQLGMACKLPPILRDDSVRGMFQNAVKAAT-PQIIWMINPMDAHAYGELKLMSDSEMGILSQCMLAKHICNAQYIANILMKVNTKLGGKNGIISSVSRTIIFGADVTHPSPKTRPSVAAVTASMDANFIRHASAIRAQGHRVEMNLKDMVVELMKQFYRQTQGKPDRIVFYRDGVSEGQFHMVLNYEVTAIREACQSLEKDYLPPITFVIVQKRHNTRLFPANANDADRSGNVKAGTVVETGICHPIENDFYLMSHAGLQGTSRPTHYHVLLNEIGFTADELQTLTYKLCYTFARCTRSVSMVPSAYYSHLVAFRARFFLA
>Py_ultiAGO1
SAIDYVYETLRLHQHSALNKAISGVKVEITHRPGRRAYRVNKLSTNGADQTFFQDGTRVSIQSYFASTYNLRLRYPRLPCLHVGARDKGIYLPIEVCNIMAGQKAPRKATDTQVANMIRFTCTNPQDRKRSIEAKFREAGFDRDPTLQAFGLHVNPKMIETQGRLLAPPNMAYKNGTGVWNMKGKSFYQAAKLNSWAVISCCDPMADMEQFFRAVISQMGQLGMDPALPPIIRNESVRRAFDEAIRAAT-PQIVWMINPTDAIAYGDLKRASDSELGIVSQCMLAKHICNPQYIANILQKVNTKLGGKNAVIAGRN-TIVFGADVTHPSPRTRPSVAAVVASMDQNFIKHAASIRAQGHRVETNLKDMVVDLMKRYYRETRSKPERIVFYRDGVSEGQFHMVLNHEVTAIRDACATLEKGYMPPITFIIVQKRHNTRLFPSDPKTGDRSGNVKAGTVVDSAICHPVENDFYLMSHAGLQGTSRPTHYYVLLDEIGFSADEIQGITYKLCYTFARCTRSVSMVPSAYYSHLVAFRARFFQL
>Ec_siliAGO
PMMDFVCELLGVRDRRKLETALKGVNVEVTHRKSNRQYRVSALSKIGADQLTFPDGRDEIVARYFGEKY-FKLRYPSLPCVRIGSASKHNYIPMEVCQIAQGQKV-AKLDEKQTADMIKITCQRPDVRQGAIHQQFNNINADMNKSCEQFGIRITNKQIQTQARILPPPCIQYNKAGGSWNLRDKKMFDNKKLVSWAVVCFTQQLQGAEHFVSELVKVMGTHGMDVRRPPILNNQAARNALTAARDAARDCQLILVPKPQDSKDYGEIKLASDTVLGIPSQCVLLKHVAKIQYLANLCLKINAKLGGRNAVPRQDAPTIVFGADVNHPGAVSKPSIAAVVASMDRWVSRHGSCVAVQEHRKEQDLASMVKNLLISFYRVNNAKPARIIFFRDGVSEGQFREVLRYEVRAIEQACAALEVGYRPTITFIVVQKRHHTRLFQPNRDDQDKSGNVFPGTVVETGICHPMEWDFYLMSHGGLQGTSRPAKYHVLWDENAFDSDSLQLLCYHLCFMYCRCTRSVSIPPAVYYAHLVAFRAQFFVN
>Ca_elegALG1
PVIEFIAEVLELPQRVKFTKEIRGLKIEITHCGQRRKYRVCNVTRRPAQTQTFPLTIECTVAKYFYDKYRIQLKYPHLPCLQVGQEQKHTYLPPEVCNIVPGQRCIKKLTDVQTSTMIKATARSAPEREREISNLVRKAEFSADPFAHEFGITINPAMTEVKGRVLSAPKLLYGGRTGVWDMRGKQFHTGIDVRVWAIACFAQKENDLRMFTNQLQRISNDAGMPIVGNPCFGVEQVEPMFKYLKQNYS-IQLVVVVLPKT-PVYAEVKRVGDTVLGIATQCVQAKNATTPQTLSNLCLKMNVKLGGVNSILLFNEPVIFFGCDITHPPASRKPSIAAVVGSMDAHPSRYAATVRVQQHRQESDLTYMVRELLVQFYRNTRFKPARIVVYRDGVSEGQFFNVLQYELRAIREACMMLERGYQPGITFIAVQKRHHTRLFAVDKKDQGKAYNIPPGTTVDVGITHPTEFDFYLCSHAGIQGTSRPSHYHVLWDDNNLTADELQQLTYQMCHTYVRCTRSVSIPAPAYYAHLVAFRARYHLV
>Ca_elegALG2
PVIEFVAEVLELPQRVKFTKEIRGLKIEITHCGARRKYRVCNVTRRPAQTQTFPLTIECTVAKYFFDKYRIQLKYPHLPCLQVGQEQKHTYLPPEVCDIVPGQRCLKKLTDVQTSTMIKATARSAPEREREICKLVSKAELSADPFAHEFGITINPAMTEVKGRVLSAPKLLYGGRHGVWDMRGKQFHTGMEVRTWAIACFAQKENDLRMFTTQLQRISTDAGMPIIGTPMFGVEQVEPMFKYLKQTYS-IQLIVVVLPKT-PIYAEVKRVGDTVLGIATQCVQAKNATTPQTLSNLCLKMNVKLGGVNSILLFNEPVIFLGCDITHPAATRKPSIAAVVGSMDAHPSRYAATVRVQQHRQETDLTYMVRELLVQFYRNTRFKPARIVVYRDGVSEGQLFNVLQYELRAIREACVMLESGYQPGITFIAVQKRHHTRLFAADKADQGKAFNIPPGTTVDVGITHPTEFDFFLCSHAGIQGTSRPSHYHVLWDDNDLTADELQQLTYQMCHTYVRCTRSVSIPAPAYYAHLVAFRARYHLV
>Ho_sapiAGO1
PVIEFMCEVLDIRQRVRFTKEIKGLKVEVTHCGQKRKYRVCNVTRRPASHQTFPLTVECTVAQYFKQKYNLQLKYPHLPCLQVGQEQKHTYLPLEVCNIVAGQRCIKKLTDNQTSTMIKATARSAPDRQEEISRLMKNASYNLDPYIQEFGIKVKDDMTEVTGRVLPAPILQYGGRNGVWDMRGKQFYNGIEIKVWAIACFAPREEVLKNFTDQLRKISKDAGMPIQGQPCFGADSVEPMFRHLKNTYS-LQLIIVILPKT-PVYAEVKRVGDTLLGMATQCVQVKNVTSPQTLSNLCLKINVKLGGINNILVFQQPVIFLGADVTHPPAGKKPSITAVVGSMDAHPSRYCATVRVQRPRQEEDLSYMVRELLIQFYKSTRFKPTRIIFYRDGVPEGQLPQILHYELLAIRDACIKLEKDYQPGITYIVVQKRHHTRLFCADKNERGKSGNIPAGTTVDTNITHPFEFDFYLCSHAGIQGTSRPSHYYVLWDDNRFTADELQILTYQLCHTYVRCTRSVSIPAPAYYARLVAFRARYHLV
>Ho_sapiAGO2
PVIEFVCEVLDFKQRVKFTKEIKGLKVEITHCGQKRKYRVCNVTRRPASHQTFPLTVECTVAQYFKDRHKLVLRYPHLPCLQVGQEQKHTYLPLEVCNIVAGQRCIKKLTDNQTSTMIRATARSAPDRQEEISKLMRSASFNTDPYVREFGIMVKDEMTDVTGRVLQPPSILYGGRNGVWDMRNKQFHTGIEIKVWAIACFAPTEVHLKSFTEQLRKISRDAGMPIQGQPCFGADSVEPMFRHLKNTYA-LQLVVVILPKT-PVYAEVKRVGDTVLGMATQCVQMKNVTTPQTLSNLCLKINVKLGGVNNILLFQQPVIFLGADVTHPPAGKKPSIAAVVGSMDAHPNRYCATVRVQQHRQEQDLAAMVRELLIQFYKSTRFKPTRIIFYRDGVSEGQFQQVLHHELLAIREACIKLEKDYQPGITFIVVQKRHHTRLFCTDKNERGKSGNIPAGTTVDTKITHPTEFDFYLCSHAGIQGTSRPSHYHVLWDDNRFSSDELQILTYQLCHTYVRCTRSVSIPAPAYYAHLVAFRARYHLV
>Ar_thalAGO1
PVIQFVCDLLNRDDRVKIKKALRGVKVEVTHRGNRRKYRISGLTAVATRELTFPV-TQKSVVEYFHETYGFRIQHTQLPCLQVGNSNRPNYLPMEVCKIVEGQRYSKRLNERQITALLKVTCQRPIDREKDILQTVQLNDYAKDNYAQEFGIKISTSLASVEARILPPPWLKYHESGGQWNMMNKKMINGGTVNNWICINFSRQDNLARTFCQELAQMCYVSGMAFVLPPVSRPEQVEKVLKTRYHDATEIDLLIVILPNNGSLYGDLKRICETELGIVSQCCLTKHVMSKQYMANVALKINVKVGGRNTVLVSDRPTIIFGADVTHPHPDSSPSIAAVVASQDPEITKYAGLVCAQAHRQEQDLGGMIKELLIAFRRSTGHKPLRIIFYRDGVSEGQFYQVLLYELDAIRKACASLEAGYQPPVTFVVVQKRHHTRLFAQNHNDRDRSGNILPGTVVDSKICHPTEFDFYLCSHAGIQGTSRPAHYHVLWDENNFTADGLQSLTNNLCYTYARCTRSVSIVPPAYYAHLAAFRARFYME
>Ar_thalAGO7
GVIAYLQKRLEFLEKREVEKALKNIRVFVCHRET-QRYRVYGLTEEITENIWFPDGKYLRLMSYFKDHYGYEIQFKNLPCLQISRA-RPCYLPMELCMICEGQKFLGKLSDDQAAKIMKMGCQKPNERKAIIDKVMTSVGPSSGNQTREFNLEVSREMTLLKGRILQPPKLKLDRPR---NLKESKVFKGTRIERWALMSIGGQKSTIPKFINELTQKCEHLGVFLLSSTFFPSHILESKLKEIQRAASNLQLIICVMEKKHKGYGDLKRISETRIGVVTQCCLYPNI--SQFVSNLALKINAKIGGSMTELYPDEPVIFMGADVTHPHPDCSPSVAAVVGSINPEANRYVSRMRSQTHRQEQDLDLMVKELLDDFYKAVKKLPNRIIFFRDGVSETQFKKVLQEELQSIKTACSKF-QDYNPSITFAVVQKRHHTRLFRCDPDHE----NIPPGTVVDTVITHPKEFDFYLCSHLGVKGTSRPTHYHILWDENEFTSDELQRLVYNLCYTFVRCTKPISIVPPAYYAHLAAYRGRLYIE
>Ph_sojaAGO2
ELMELVLAALNARDGKNLARALRKIEVVPTHRKDKR--AIFGISAQPANQTIVSIGESMSVADYFSKRYNMNLRYPQLPLVNVGSKRKENWLPIELCEVAPGQRCP-NINELDTAEIIRQTSQNPRTRQENIIDQVRQAGFENDPYLDAFGIKVEQRLESTDARVMDPPDVQYANVSGQWNLRDKRFVEGATMRNWGVVITANGERDVQGFIRNMVDMAGKSGLTISNPVIIRGAQVEELMQTCFKELEPPQLIMVIKQKSVGSYGDIKRMSDTVLGIPSQCIVSQNVAKPQYCANVCLKINMKLSGKNSILRSDAPTIIIGADVEHPRSGSRPSIASVVASLDRYSAKYVARVAAQKASSDQLLPHMLRDLFLAYYQSTNRKPEHVIYYRDGVSEGQFYDILQTEMRALRKAFKMISDGYNPPVTFIIVNKRHHMRAFPINPRDADRKGNVVPGTVIDTGIVDSHRFDFFLYGHSGIQGTSVPCHYTVLHDENKLSAEDVQRLTYHLGYTFARCTRSVSFATPAYYAHLAAGRARFFLN
>Ph_ramoAGO2
ELMELVLAALSARDAKALARALRKIEVVPTHRKDKR--AIFGISAQPANLTMVNIGEEMSVADYFNKRYNVQLRHPQLPPVNVGSKRKENWLPMELCEVAPGQRCA-NINELDTAEIIKQTSQPPRARKETIIDQVRQAGFENDPYLAAFGMKVEQRLEATDARVMDPPEVQYANVSGQWNLRDKRFVEGATLRNWGVVITANGERDVQGFVRNLVDMAGKSGLTISNPHMIRGSQVEELMKMCFKELEPPQLIMVIKQKGVGSYGDIKRMSDTVLGIPSQCIVSQNVAKPQYCANVCLKINMKLSGKNSILRSTAPTIIIGADVEHPRSGGRPSIASVVASLDRYSAKYVARVAAQKASSDQLLPHMLRDLFLAYYQSTNRKPEHVIYYRDGVSEGQFYDILQTEMRALRKAFKMISEGYNPPVTFIIVNKRHHMRAFPVNQRDADRKGNVVPGTVIDTGIVDSHRFDFFLYGHSGIQGTSVPCHYTVLHDENKMSAEDVQRLTYHLGYTFARCTRSVSFATPAYYAHLAAGRARFFLN
>Ph_infeAGO3
ELMELVLPALNARDARNLARALRKIEVVPTHRKDKR--AIFGISAQPANQTIQSIGESMSVADYFNKRYNINLRYPHLPLVNVGSKRKENWLPIELCEVAPGQRCA-NINELDTAEIIRQTSQPPRARQETIIDQVRQAGFENDPYLAAFGMKVEQRLEATEARVMDPPDVQYANVSGQWNLRDKRFVEGATMRNWGVVISANGERDVQGFIRNLVDMAGKSGLTISSPHMVRGAQVEELMKMCFKELEPPQLIMVIKQKSVGSYSDIKRMSDTVLGIPSQCIVSQNVAKPQYCANVCLKINMKLSGKNSILRSTAPTIIIGADVEHPRSGSRPSIASVVASLDRYSAKYVARVAAQKASSDQLLPHMLRDLFLAYYQSTNRKPEHVIYYRDGVSEGQYYDILQTEMRALRKAFKMISDGYNPPVTFIIVNKRHHMRAFPNNPRDADRKGNVVPGTVIDTGIVDSHRFDFFLYGHSGIQGTSVPCHYTVLHDENKMSAEDVQRLTYHLGYTFARCTRSVSFATPAYYAHLAAGRARFFLN
>Ph_capsAGO2A
ELMELVLPALNARDAKNLARALRKIEVVPTHRKDKR--AIFGISAQPANQTMVNIGESMSVADYFSKRYNTNLRYPHLPLVNVGSKRKENWLPIELCEVAPGQRCA-NISDLDTAEIIRQTSQPPRARQETIIDQVRQAGFENDPYLAAFGMKVDQRLETTDARIMDPPDVQYSNVSGQWNLRDKRFVEGATLRNWGVVITANGERDVQGFVRTLVDMAQRSGLTISNPYMIRGAQVEELMKMCHKELEPPQLIMVIKQKSVGSYSDIKRMSDTVLGVPSQCIVSQNVAKPQYCANVCLKINMKLSGKNSVLRSTAPTIIIGADVEHPRSGSRPSIASVVASLDRYSAKYVARVAAQKASSDQLLPHMLRDLFLAYYQSTNRKPEHVIYYRDGVSEGQFYDILQTEMRALRKAFKMISDGYNPPVTFIIVNKRHHMRAFPANQRDADRKGNVVPGTVIDTGIVDSHRFDFFLYGHSGIQGTSVPCHYTVLHDENNMSAEDVQRLTYHLGYTFARCTRSVSFATPAYYAHLAAARARFFLN
>Hy_arabAGO2
ELMELVLPALNARDGKNLARALRKIEVVPTHRKDKR--AIFGISALPANETIVNIGESMSIADYFGKRYNVNLRYPHLPLVNVGSKRKENWLPIELCEVAPGQRCA-NINELDTAEIIRQTSQPPRARQETIMNQVRQAGFENDPYLAAFGIKVEQRLETANARVMDPPDVQYANVSGQWNLRDKRFVDGATMRNWGVVVTANGERDVQSFIRTLVDMAGKSGLTISKPHTIRGAQVEELMKLCFQEMEPPQLIMVIKQKSVGSYGDIKRMSDTVLGIPSQCIVSQNVAKPQYCANVCLKINMKLSGKNSILRSDAPTIIIGADVEHPRSGSRPSIASVVASLDRYSAKYVARVAAQKASSGQLLPHMLRDLFLAYYRSTSRKPEHVIYYRDGVSEGQYYAILQTEMRALRKAFKMISDDYNPPVTFIIVNKRHHMRAFPVNPREADRKGNVVPGTVIDSGIVDSHRFDFFLYGHSGIQGTSVPCHYTVLHDENKMSAEDVQRLTYHLGYTFARCTRSVSFATPAYYAHLAAGRARFFLN
>Pe_tabaAGO2
ELMEIVLSVLNVRDGKNLARALRKIEIVPTHRKDKR--AIFGISALPANQTIVKIGESMSIADYFGKRYNVNLRYPHLPLVNVGSKRKENWLPIELCEVAPGQRCA-NINELDTAEIIRQTSQPPRARQERIVDQVRQAGFENDPYLAAFGIKVEQRLETTDARVMDPPDVQYANVSGQWNLRDKRFVEGAMMRNWGVVVAAKGERDVQGFVRNLMDMAGKSGLTISNPHMIRGAQVEELMKMCFQAMKPPQLIMVIKQKSIGSYGDIKRMSDTVLGIPSQCIVSQNVAKPQYCANVCLKINMKLSGKNSILRSNAPTIIIGADVEHPRSGSRPSIASVVGSLDRYSAKYVARVAAQKASSDQLLPHMLRDLFLAYYQSTSRKPEHVVYYRDGVSEGQYYDILQVEMRALRKAFKMISEDYNPPITFIIVNKRHHMRAFPVNQREADRKGNVIPGTVIDTGIVDSHRFDF--------SCTSVPCHYTVLHDENKMSAEDVQRLTYHLGYTFARCTRSVSFATPAYYAHLAAARARFFLN
>Ph_sojaAGO4
PLMQLAMAALRARDMKSLARALRKIEVVPTHRKDKR--AIFGVSAQPANLTMVNIGETMSVAAYFSGKYNMQLRYPNLPLVNVGSKRKENWLPIEVCEVAPGQRCA-NINDLDTAEIIRQTSQPPRNRQENIMEQVRQAGFENDPFLAAFGIKVDQRLESTEAHVIDAPDVQYQNVSGQWSLNSKRFVEGVPVRNWGVIVAANNEREVHNFIGKLTDLGDQRGLPFKNPVLIRGAQVEELMKMCHQELEPPQFLLVILPKNSPVYGDVKRMSDTVLGLPSQCIASVNLANPQFCANVCLKINMKLKGKNAVLRSTAPTIIIGADVEHPRSGGRPSIAAVVASMDRYSAQYATRVAAQKASSDQQLPNMLRELFLAYYENTQRKPEHVIYYRDGVSEGQMHDILQMEMRALRKAFKMISEDYNPPVTFVVVNKRHHLRAFAVNSRDADRKGNVMPGTVIDTGVVNPHRFDFFLYGHSGIQGTTVPAHYTVLHDENKMSAEDIQRLTYHLGYTFSRCTRSVSFVTPVYYAHLAAARARFFLN
>Ph_infeAGO5
PLMQLAVAALRVRDMKSLARALRKIEVVPTHRKDKR--AIYGVSAQPANMTMVSIGENMSVAAYFSGKYNMQLRYPNLPLVNVGSKRKENWLPIEVCEVAPGQRCA-NINDLDTAEIIRQTSQPPRSRQENILEQIRQAGFENDPFLAAFGIKVDQRLQPTEARVMDAPDVQYQNVSGQWSLNGKKFVEGVPVRNWGVIVAANSERDAQNFVGKLTDLGDQRGLPFKRPVLISGAQVEELMKMCHQELEPPQFLLVILPKNSPVYGDVKRMSDTVLGLPSQCIASQNLANPQFCANVCLKINMKLNGKNAVLRSSEPTIIIGADVEHPRSGGRPSIAAVVASMDRYSAQYAARVAAQKASSDQQLPNMLRELFLAYYENTKRKPERVVYYRDGVSQGQMFDILQTEMRALRKAFKMISEDYNPPVTFVVVNKRHHLRAFAVNSRDADRKGNVMPGTVIDTGVVNPHRFDFFLYGHSGIQGTTVPGHYTVLHDENKMSAEDIQRLTYHLGYTFSRCTRSVSFVTPVYYAHLAAARARFYLN
>Ph_capsAGO4
PLMQLVVAALRVRDMKSLARALRKIEVVPTHRKDKR--AIFGISAQPANLTMVSIGETMSVAAYFSGKYNMQLRHPNLPLVNVGSKRKENWLPIEVCEVAPGQRCA-NINDMDTAEIIRQTSQPPRNRQENILEQIRQAGFENDPFLAAFGVKVEQRLESTDASVMEAPHVQYQNVSGQWSLNGKKFVEGVPVRNWGVVVAANSERDAFGFVNKLSDLGDQRGLPFKKPVLIRGAQVEELMRTCYQEMEPPQFILVILPKNSPVYGDVKRMSDTVLGLPSQCIASQNLANPQFCANVCLKINMKLNGKNAVLRSTEPTIIIGADVEHPRPGGRPSIAAVVASMDRYSAQYACRVAAQKAASDQQLPNMLRELFLAYYANTKRKPERVIYYRDGVSEGQMFDILQTEMRALRKAFKMISDEYNPPVTFIVVNKRHHLRAFATNQRDADRKGNVMPGTVIDTGVVDPHRFDFFLYGHSGIQGTTVPGHYTVLHDENKMTAEDIQRLTYHLGYTFSRCTRSVSFVTPVYYAHLAAARARFYLN
>Ph_ramoAGO4
PLMQLAMAALRARDMKSLARALRKIEVVPTHRKDKR--AIFGVSAKPADRTIVSIGEDMSVAAYFIAKYNMKLRYPDLPLVNVGSKRKENWLPIEVCEVAPGQRCA-NINDLDTAEIIRQTSQPPRNRKENIMEQIRQAGFENDPFLAAFGVKVDQRLESTEARVMEAPEVQYQNVSGQWSLNAKKFVEGVPVRNWGVIVAANSERDVRNFVGKLTDLGDQRGLPFKNPVLIRGAQVEELMKMCHQELEPPQILMVILPKNSPVYGDVKRMSDTVLGLPSQCIASVNLANPQFCANVCLKINMKLKGKNAVLRSTAPTIIIGADVEHPRSGGRPSIAAVVASMDRYSAQYAARVAAQKASSDQQLPSMLRELFLAYYDNTKRKPEHVIYYRDGVSEGQMFDILQTEMRALRKAFKMISEDYNPPVTFVVVNKRHHLRAFPVNQRDADRKGNVMPGTVIDTGVVNPHRFDFFLYGHSGIQGTTVPGHYTVLHDENNMSAEDIQRLTYHLGYTFSRCTRSVSFVTPVYYAHLAAARARFYLN
>Ph_sojaAGO3
ELMKLAMSALNVRDMKNLARALRKVEVMPKHRKDKR--AIFGVSPDRADRTMVDIGETMSVAEYFSRKYNLRLQHPSLPLVNVGSKKRENWLPIELCDVAPGQHCP-NINDLDTAEIIRQTSQPPHARRENILSQVHQAGFENDPYLAAFGMKVGQQLERTDVRVLDPPDVQYANVSGQWNLKDKKFVTGAVLRNWGVVVDANNEREVKNFIGTMVDTACKCGLMMRNPLVIQRGEVEDLMKACYRQLEPPQLIMVIKQKGSVSYGRIKRTSDTVLGIPSQCIVATNLANPQLCANVCLKMNMKLSGKNSVLRSSCPTIVIGADVEHPRSGSRPSIASVVASMDAYSAKYIGRVAAQKAANDQQLPHMLRDLFLSFYRSTDRRPERVIYYRDGVSEGRFYDILQSEMRALRKTFKMLSDDYNPPVTFVVVNKRHHMRVFPVNQSDADKKGNVVPGTVLDTGVVSPHRFDFFLYGHSGIQGTSVPCHYTVLHDENRLSADDLQRLTYYLGYTFSRCTRSVSFATPAYYAHLAAGRARFFLY
>Ph_infeAGO4
ELMKLATSALNVRDMRSLARALRKVEVYPTHRKDKR--AIFGVSPDRADRTLVDIGETMSVADYFYKKYNMRLRYPNLPLVNVGSRKREKWLPIELCEVAPGQRCP-NINDLDTAEIIRQTSQPPHQRRETILGQIRQAGFENDPYLAAFGLEVDQQLETAEARVLDPPDVQYANVSGQWNLRDKKFVHGAVLRNWGVVVDANSPRDVNNFIGILVDTASKCGLSVRSPPVIKRVEVEDLMKFCFQELEAPQLILVIKQKGSVSYGRIKRMSDTVLGIPSQCIVATNLANPQVCANVCLKMNMKLSGKNSVLRSTCPTIVIGADVEHPRSGSRPSIASVVASMDAYSAKYIGRVAAQKAANDQQLPHMLRDLFLAFYQSTNRQPERVIYYRDGVSEGRFYDILQTEMRALRKTFKMLSDDYNPPVTFVVVNKRHHMRAFRINPRDADRKGNVVPGTVLDTDVVSPHRFDFFLYGHSAIQGTSVPCHYTVLHDENRMTADELQRLTYHLGYTFVRCTRSVSFATPAYYAHLAAGRARFFLY
>Ph_ramoAGO3
ELMKLVLAALNVRDMKNLARALRKVEVVPTHRKDKR--AIFGISSDRADRTMIDIGAMMSVADYFSRKYHIRLQYPNLPVVNVGSKKKENWLPIELCQVAPGQRCP-NINDLDTAEIIRQTSQPPHARRDNILSQIRQAGFENDPYLAAFGLKVDQQLQSTDARVLDPPDVQYANVSGQWNLKDKKFVSGAVLRNWGVVVDANSQRDVSDFIESMVNVASKCGL-LRDPFVLRSGQVEDLMKVCYRELEPPQIIMVIKQKGSVSYGRIKRTSDTVLGVPSQCIVAASLSSPQLCANVCLKMNMKLSGKNSILRSSCPTIVIGADVEHPRSGSRPSIASVVASMDAYSAKYIGRVAAQKAANDQQLPHMLRDLFLAFYKSTERRPERVVYYRDGVSEGRFYDILQSEMRALRKTFKMLSNDYNPPVTFVVVNKRHHMRAFPFNPHDGDKKGNVLPGTVLDRGVVNPHRFDFFLYGHSGIQGTSVPCHYTVLHDENKLPADDLQRLTYYLGYTFARCTRSVSFATPAYYAHLAAGRARFFLH
>Ph_capsAgo3
ELMKIVLAALNARDMRNLARALRKLEVVPTHRKDKR--PIFGISPDRADQTKVDIGETMSVADYFSRKYGVNIRYPNLPLVNVGSKKRESWLPIELCEIAPGQRCP-NINDLDTAEIIRQTNQRPSERQQNVLEQIRQAGFENDPYLEAFGMKVNQTLETTDVRVLNAPDIQYANVSGQWNLKDKKFVSGAVLRNWGVVVDANSPRDVRNFIGLMVSTASKCGLSVRDPRVI-HAEVEDMMKRCFNDLESPQLIMVIKQKGSVSYGRIKRMSDTVLGIPSQCVVAANLGNPQICANICLKMNMKLSGKNSVLRSTQPTIIIGADVEHPRSGSRPSIASVVASMDAYSGKYIGRVAAQKAANDQQLPHMLRDLFLAFYQNTNRQPLRVIYYRDGVSEGRFYDILQSEMRALRKAFKMLSDGYNPPVTFVVVNKRHHMRAFP-ESRDADSKGNVVPGTVLDRTVINPHRFDFFLYGHSGIQGTSVPCHYTVLYDENKMSADEVQRLTYHLGYTFARCTRSVSFVTPAYYAHLAAGRARFFLY
>Py_ultiAGO2
PLIELVLAALNAREAKNLSRALRKIEIVTTHRVDKK--PINGISSQPVDATMIEIGKEVSVADYFSQRYNVTLRFPNLPAVNIGGRKKPTYLPIEVCEVAPGQRCS-NINDLDTAEIIRQTSQKPNLRQENIMDQVRGAGFENDPYLSAFGMKVELKMENLDARVLETPEVQYANISGSWNLRDRRFVEGASLRNWGVVIHANSERDVQRFIGTMCDVARKCAIDITNPVIVRAAQVEELMTICHRDLEPPQLIMVIKKKTVGPYSDIKRMSDTVLGIPSQCIVAANVSQAQYCANVCMKINMKLNGKNSILRSSSPTMIIGANITHPRSGSRPSIASVVASLDRYSAKYVARVAAQKASNDSSLPFMLRDLFLAYYQATNRKPEHIVYYRDGVSDGQFYDILQTEMKALRKACMMMSEDFIPPVTFIVANKRHHMRGFGLNSRDCDRSGNIQPGTVIDTGIVDSHRFDFFLYGHSGIQGTSCPAHYTVLHDENNMSADDVQKLTYSLCYTFARCTRSVSVVPPVYYAQLAAARANFFLN
>Ph_ramoAGO5
PLMRLVTAALRVRQLKELARALRDVEVIPTHRKDKR--AICGVSALSPHQIFMNAGKEISIAGYFSERYGKQLEYPSLPLVNVGSKRKETWLPIELCTVAPGQHCA-SSEDVDAPEITRLTSQPPQTRQANILEHVRQARFEHDPFLEAFGMKVEQRLQRIEARVMDGPHVQYQN---------------------GVIVLADWNNEVRKFLQTLCEVGNGHGLPFTRPEFVRGVGVDELMTKCFRQLEPPQLLLVILPTSSFLYGDVKRTSDTVLGIASQCIASKNLANAAFCANVCLKINMRLNGKNAVLRSTAPTILVGADVEYPRPDYQPAIAAVVASMDAYSAQYAARVAAQKTSSEQRLPHMLRELFLAYFENTKRRPEHVMYYRGGVGKGEMVDILQAELRALRMAFKMISENYSPLVTFIVANKRHHTRAFPVSPRDGDRKGNVKPGTVVDAGVVDPHRFEFFLWGHTSLQGTSKPCRYTVLHDENNMSAGDVQQLTYHLGYTFSRSTHSVSVVTPVYYANEAAAHARHFLR
>Ph_capsAGO2B
ELTEIVLPMVDPRDKRKLESVLNHLEVRPIHRKGKR--AIYGISAQPAYQTMVNIDEDMSVADYFLKNYNVTLRYPYLPLVNVGRREKETWLPIELCRVAPAQRST-NVTDVDTAEILTKTGQPPRARQANTMKQVLQAGFENDPYQAAFGMTVDQNFVKIQARVMDPPEVQFANVSGQWDL--QRFVDGVTLRNWGIVVAANTERDVSKFVGVLVSIAGKSGLMIGRPHMTRGAPVKELMTMCLKELEPAQLIMVVMERSDEEFREINYTSDTVLGILNQCILAENLAKPSICRNLSLQINSRLGGKNSILRSTAPTIVIGADVDHPRPGSRPSIAAVVASMDCYSAKYIARVAAQTAANDHHLPHILRDLFLAFFKNTNRKPEHVIYYRNGVSEGQFHDILEAEMRSLRVAFKMISADYNPPVTFIVVNRRHHTRAAFF-----ENDSNMAPGTVIDTGIVDSHRFDFFLYGHHGPLGTSVPCHYTVLHDENKMSAEDVQRLTYFLCYTCARCAKSVSCAVPVYYAQVVAERARLYLN
>Ph_sojaAGO5
SLMQLTLSALRAKELKNLAHALHNVEVKPTHREGAR--AIYGVSAEPADQLLVNIGKEQTVAEYFDSKYAKRLKYPRLPCANVGSKRKETWLPIEVCEVVPGQHCA-NADELDSPSITKLTAIPPAKRERNILDHVKDATFSNDPYLAAFGMKVMLKMETTNARELEPPCVQYRNTSAEWRLKDKIMVKGVPFKHWGVLILDEDASVVRKFVRMLCDVGRQRGLFINDPVFIRTTDVEELVRICYQRVAPPEMLLVVLPTRSWLYGPVKVMADTVLGVSCQCVASKNLANAAFCANVCLKLNMRLDGKNAVLRSTSPTIIIGADLEHPRPGSQPSIAAVVASMDAYSAQYAARMGAQKASEDQKLPNMLRELFHAYYERTKRKPEHVVYYRDGVGDGQYSDILKAEIRALRKAFKMISDNYSPPITFIVANKRHHTRAFPVDRRDADHKGNVKPGTVVDSGVLDPHRFDFFLYGHSSLQGTSKPCHYTVLYDENNLSADDIQLLTYHLGYTFSRSTHAVSVAAPVYYANEAAARARHFLK
>Ph_sojaAGO6
PLEDLVAKALSVREVKKLARVLRRIKVEPTHRSEPR--PINGVSSQPADMTMITIETEMSVAAYFLGRYKLKLQCPTLPPVNVGGRRTETWLPIELCRVTKGQLCH-DEDESDARETIRMSSQDPRTRQANIAARVREAEFDKDPYMAAFGLEVDERFQRTRARVLDAPDVHLRVVN--GILRGKRFVDGVHVQNWGIVVLADKDDKLDYFLDRLTAVGEKHRLVFSKPIRIDNMPLDSLVTFCYEELTPPQLLMVVKSNNSEEYGRIKYISDTVLGLPSQCVVATTLSNAQICGGLCLKVNLKLNGKNAVLRSSSPTIVFGACVEHPRP-DKPSIAAVVASMDRYSAHYVSRVAAQTSSNDQHLPRMLRELFLAYYQSTEREPEHIIYYRDGVDEGRMEDVLKGEVSAIRKAFMMISTGKAPPITFIMANKRTSLRSFLVNPRDGDKKGNVRPGTVIDTGVVDPHRFDFYLYGHSSAQGTSVPCHYTVLFNENNLSAEDIQRLTYHLDFTSPRST----------LGRHTRQRAQIYQQ
>Ph_sojaAGO8
ALMVPVLAVLNVTEKEILATAVHKVEVIPTHRNDKR--AIVGVSELGAGQLMVSIGDTMSVAEYLNKRYRTKL-----------SERKEIWLPIELCELASGQRCR-DISRMDEAGIILRASQPPNARHKAIDEYAHALGFEDDPYLTAFGMKVSLETEMVNARVIEPPELQFETSVGSWSLRGKRIVDWAVLHKWGIVVTANSEEKVHEFVSKLIDAA-------------AGTQAEDLMRMCFSTLEEPQLIVVVKERTDGLYDTIKRVSDTVLGVPMHLGIER-------AQGYVVVLYMKLGGTNWTLQQSAPTIIIGADVEALRVTS------------------------------------FRICVLAYYARTKCKPERVLYYRNGVSEGQQFDVLQAEMRALVKAFKMISEHYRPPVTFVVANKRHHLRAFPVESRDADHMGNAVPGTVIDAGVVDPHRFDFYLYGHGVIPGTKVPCHYTVLHDENNLSADDITRLAYHLGYTVSRSSHSVAVVAPLQYARL----ARLFLK
>Ph_sojaAGO9
NLTELVTATLGAREQRKLARALRRIEVTFTHRT--------GISHRIYASARLHFGKTMSVAEYFSWRHNIQLQHPNLPLVNVGSKRRENWLPIELCKVAPGQR----KSELDDPKVTKQAREFSNIPLETVIGRVRRISFDDNPYQDAFGLKIEQRLVIVNAHVIPPPEVQYANVS--------------------LDVFSSGEGEVRSFVSNLVKMGEECGLSFSDPCMVRGVDVEKLMKMCFEELEPPQLIMVIKPKCANSYARIKQMSDTVLGVPSQCILSQKIAKPHYYASLCLKIKMKLDGKNAVVRNSAATLVIGASVEH--NWGRPSTASFVASLDCSSAKYVARVAEQKTLGDKLLTRVQYELLVTWHQITGQIPENVVYYRGGASQDQHFGVLQTEMNALRKAFRMLLADCPPLITFIAVNKRHHVHAFPTNSSDGNCENDVEPETIIDTGIVDAHGFDFYLYGHNSGHTTSIPCHYT-----------------------------------PA---------------
>Ph_ramoAGO6
TRSTVLLAV--HLYARNVPPTLADAQCPPSIRDSGR-----------SRQNRFRSTQTRTVAEYFNKRYDVQLSHPQLPLVNVVSKRKETSLPIELCKVVPRQRCA-TINEMDTAEI-----SAPAQSQGYIMDQVRRTGFENDPYLAAFGMKVGQRYETTEARLMDPPAVQYANVS-------------------------------------LVKMASKSGLTVSNPHMI-----------------------------------------------------------QYCANVCLKMNMKLGGKNSSMC------------------------------------YVARVVAQKASSDQKLPHMLRELFLAFYKSTSRKPEHVIYHRDGVSEGQYYVILQAEMRALRKACKMISEGNTPSVTFTIVNKRHHARTFPVNQRDADCKGNAIHGTVVDSGVVNPHRFDFFLYGHRHDR----AGHYTVLHDEN-MSAKDIQRLTYYLCYTFSRCNRSVSLPSPVQYAQLAAKRADIFLS
>Sc_pombAGO
SLLQILMEYTDCSDLKRLSRKFRFLKVTCQHRNNNRVYSIEGFSSKSASDSFF-VEQKISVAEYFLENHNVRLQYPNLPCILVK---NGAMLPIEFCFVVKGQRYTAKLNSDQTANMIRFAVQRPFERVQQIDDFVHQMDWDTDPYLTQYGMKIQKKMLEVPARVLETPSIRYGGDCGRWNLRGKRFLDRAPIRSWAVMCFTSPMRGIENFLQTYVQTLTSLGINFKKPPVLIRGSVEELCITLYKKAEPPDYLFFILDNSPEPYGSIKRVCNTMLGVPSQCAISKHISKPQYCANLGMKINVKVGGINCSLIGNVPTLILGGDVYHPGVATGVSIASIVASVDLNGCKYTAVSRSQPRHQEEGMKDIVVYLLQGFRAMTKQQPQRIIYFRDGTSEGQFLSVINDELSQIKEACHSLSPKYNPKILVCTTQKRHHARFFIKNKSDGDRNGNPLPGTIIEKHVTHPYQYDFYLISHPSLQGVSVPVHYTVLHDEIQMPPDQFQTLCYNLCYVYARATSAVSLVPPVYYAHLVSNLARYQDV
>Ne_crasSms2
PADKMIKYVINNYEQSEAMRALRRLKGTLLHRPNTKEYKIKGFAGANSYNVKFNWEKEICIKDYMKERYGYLVRQAGWPVIETT---RAGSFPAEVCNIVGFNQYQYKLDPQQTASMIKFAVQRPDQRKKDISASVQRLDWANDKYLKAFGVSISPEMAKTEAKVLRHPEVFFEKKTGRWDLRGARFIEKEPLTHWGFIGLNMDVRAVNNFVQQFTNIYKGHGGRIKNPYTTPATLADELHKHVPQIVGCPQIVFVAVPKSAHVYERLKKIFECRYGIVTQVLQADHVAQGQYISNVCMKVNAKLGGQTSSLT-IRPTMMIGVDVTHASPSDMPSIAAMCASVDVEGYQYRAAVQTNGWHNEENISTWIPTFLKAYKEKTGREVEDIYYFRDGVSEGQFAHVMEQEVKAIKKAFRERNKK-DAKMTVIVATKRHHIRFFP---DRGDKNGNPEPGTLVEREVTHPFHYDFFLSSHFALQGTARPVHYHVLMDEIKPKVNNLQRMIYQQCYTFCRATTPISLHPAVYYAHLAGARARCHEN
>Ne_crasQDE2
KLAQLFQE-LGLDTKNQLNDKMRRVKVLAKGRVEKKCYRIPGVQVGGPTSCQFYLNAYITVANYYKQRYGITAN-ASLPLVNVGTKEKAIYVLAEFCTLVKGRSVKAKLTANEADNMIKFACRAPSLNAQSIVTKGRTLGLDKSLTLGKFKVSIDKELITVVGRELKPPMLTYSGNKGGWLMKFVKVARCRKIEKWTYLELKGANEGVPQAMTAFAEFLNRTGIPIRFSPGMVPGSEKEFFAKVKELMSSHQFVVVLLPKDVAIYNMVKRAADITFGVHTVCCVAEKFTKLGYFANVGLKVNLKFGGTNHNIKAKGKTMVVGYDVTHPTNASAPSIVGLVSTIDQHLGQWPAMVWNNPHGQEEQFFKTRLELWRSNPANNRSLPENILIFRDGVSEGQFQMVIKDELPLVRAACKLVPAGKLPRITLIVSVKRHQTRFFPTDPKHIFKSKSPKEGTVVDRGVTNVRYWDFFLQAHASLQGTARSAHYTVLVDEGNKAADTLEQLTHDMCYLFGRATKAVSICPPAYYADLVCDRARIHQK
>Ne_caniAGO
PLVKYIEIQASAIVMRRLNKRLRGTKVESFHILNKRVYKLKELMSASSEESRFDLGRTVTVLQHFQESYPHVSGIPFQLLINTRSKNRPAYLPISIVTLKHQPV-REGITDEDRAQIAEHMIMPPRNRVAKSEQLLSVFGPQATKVLDAFGVVLQREAKTAEGKVLESPLIKYREVPGDWNLRDAAFCRGTVCRVWALYSFVENQNVIEKLARVLKAQGATYGVNLGLGAYT---RRRAMLDQFAAFVAGCELLFVILNVSMEIYQIVKSCTD--VNFPSQCLNGRHKRNPQYFANVMSKVNMKLQGVNQTLEMDKSTLVLSVETSFFSNPTAPVVCACTGNVDDDLGVFGHAVCVESRKEPTDIGKMFR-MILSYRKTAKNWPARIIYLRSATTEAHFPLVLAGEIRAIEELYVR-ENRPKPRILAVAVQKRQQTRLFPTKEMQS--GNNLPPGFLLADSLQHPGQFNFLLISHKALQGTARPTRYYILRDDANRDIERVAQLMYSLCHAYGRCQRAVSIPAPIYYAELLAARAQSYMK
>To_gondAGO
PLVKYIEIQASAIVMRRLNRRLRGTKLESFHILNKRVYKLKELMSASSEESRFDLGRRVTVLQHFKETYPHASGIPFQPLINTRSKDRPAYLPVSIVTLKHQPA-REGVTEEDRAQVAEHMIMPPRNRVAKTEQLLSVFGPQAPKVLDAFGVILQLEAKTAQGRVLESPLIKYREVPGDWNLRDAAFCRGTVCKVWALYSFVESQNVIENLARVLKTQGAKYGVNLGLGAYT---RRRPMLDQFAAFVAGCELLFVILNVSLDIYQIVKSCTD--VNFPSQCLNGRHKRNPQYFANVMSKVNMKLQGVNQTLETDKSTLVLAVETSFFANPTAPIVCACTGNMDDDLGAFGHAVCVESRKHPTDIGSMFK-TILSYRKTTKNWPARIIYLRSATTEAHFPLVLAGEIRAIEELYVR-ENRSKPRILAVAVQRRQQTRLFPTKEMQA--GNNLPPGFLLANSLQHPGHFNFLLISHKALQGTARPTRYYILRDDANRDMEKVAQLMYSLCHVYGRCQRAVSIPAPLYYAELLAARAQSYMK
>Pa_tetrPTIWI01
SALEELNQTRNP-------ACIQDQIVMTTYNK--KFYKVEAVDVNLKPASTFTNGETISFAQYYEQRYKVKVD-GNQPLITVRSKQKTIHLIPQLCQLTGLTD-AIRNDFNAMKNLAVVTKPGADQRMKMAQEFANQLASTKRQIFKEWGVEINPGSMDVPARRIHPGNMLMGNGLDRQT-QTQMFSTQQLI--LGIIYNKKGQQTMDSLMQNFQAACNDFKFQAMAPKVFPIEQDEDLERVLDGFQKKVGFLLFLLPKKARLYKTAKKISMQKFGCASQVVVEKTL-KRSIVNKILIQLNAKVGGTPWAIDFQNPTMICGTDCFVKSG--RKNQLAFCSTVDRNLSRYYSQVV---TSGEQHLQQVFKASLLAFKEQNGIFPKLIIIYRDGVGDGQQAVVLANELPQYKQALEELQIT-DTKISLVVCNKRVSAKFYTGG----ARPDNPQPGTCVDNPVVEQSNPNFYLISQVTRQGTVTPSLYKIIHSDQAGLDDDIKVLTFKLCWLFYNFTGSIKIPAPVRYAHCLCNFIGDNYD
>Pa_tetrPTIWI09
SALEELNQTRNP-------SCIQDQIVMTTYNK--KFYKVEAVDVNLKPASTFTNGETISFAQYYEQRYKVKVD-GNQPLITVRSKQKTIHLIPQLCQLTGLTD-AIRNDFNAMKNLAVVTKPGADQRMKMAQEFANQLANTKRQIFKEWGVEINPGSMDVPARRIHPGNMLMGNGLDRQT-QTQMFSTQQLI--LGIIYNKKGQQTMDSLMQNFQAACNDFKFQAMAPKVFPIEQDEDLERVLDGFQKKVGFLLFLLPKKARLYKTAKKISMQKFGCASQVVVEKTL-KRSIVNKILIQLNAKVGGTPWAIDFQNPTMICGTDCFVKSG--RKNQLAFCSTVDRNLSRYYSQVV---TSGEQHLQSVFKASLLAFKEQNGIFPKLVIIYRDGVGDGQQAVVLANELPQYKQALEELQIT-DTKISVVVCNKRVSAKFYTGG----ARPDNPQPGTCVDNPVVEQSNPNFYLISQVTRQGTVTPSLYKIIHSDQAGLDDDIKVLTFKLCWLFYNFTGSIKIPAPVRYAHCLCNFIGDNYD
>Pa_tetrPTIWI03
TALEELDSLKPH------TELIIGQIVMTTYNK--KFYQISGLEIGMNPKSTFQNGEAITFESYYSTKYNQKII-PNQPLLIVTGKKKEIYLIPSLCQMTGLTD-EMRNNFNAMKKISEITKPSADTRMRTAQDFIQQLQATSKEVLKEWGLEIKKDCIQVQAQRLDPGNMLMGRDLERQT-QTQMFYTQKLI--TGIIYNSKGQQNLKSFLQHFKSACQEFQFDALTPKAKEMQNEDELSRQLRDLKLRVNFLIFLLPKKARLYKACKVISMATFGCASQVIVEKTL-RRSIVNKILIQLNAKIGGTPWALDFTNPTMICGVDIFTKAG--RKSQLAFCSTINRQFSRYYSQVI---TSGESHLQLCLKAALLAFKQELSVYPKNVIIYRDGVGDGQQVAVLGTELPQYKQALKELELK-DVSITLVICNKRVSAKFYSGG----GRAENPPPGTVIDNKITNEEAIKFYLISQLSRQGTVTPTLYKVLYSDLQGIEQTIKILTFKLCWLYYNFTGSIKIPAPVRYAHCLCNFIGDNYD
>Pa_tetrPTIWI12
TLLDDLLITKEV-------DRYDGMIVMTKYNQ--KFYKVDLIETGMSPKDLFITGQETTFKEYYKQRYNIKLTD-KQPLIMLKIKGKVIYLIPELCQLTGLND-TVKNNFSVMREVAKITKPNAYDRIDLSEKFAKQINSTDANLLDTWGLKLNNVSMNVEAKTVLPGTLMMGNDHDQQT-QKKMYQMKKLV--WVLIHYKEGQEAKKLLLENIKLAISEYQFYGSQPMIKQLQEEKALIQLCDEIKQNIEFIIFLLPKNSRLYRCAKFISLQKIACPSQVVLEDTL-KRSIVNKIMVQICAKLGGVPWAIDFQQHTMICAAECYDRIH--QIKHLAFCSTVDKNMTKYHSQIL---KGADDNLKKCLIAAMQVYKEKNTAFPQIVIIYRDGVSDGQIPVVLGDEFPQYDQAIKQINP--QTKLILVVCNKRVAGKFYQAG----HRPDNPASGTIVDSKICEGQQPNFYLISQITRQGTSQPTLYKILHSDLPNIEDDIKVLTYKLCWLYYNFAGPIKIPAPVRYAHCLCEFIGSRYQ
>Pa_tetrPTIWI15
TLLDDLSVTKEA-------DRYEGMIVMTKYNQ--KFYRVDLIEIGMSPKDIFITGEETTFKEYYKQRYNLKLNE-KQPLITLKIKGKVIYLIPELCQLTGLSD-TVKSNFSVMREVAKITKPNAYDRIDQSEKFAKQINSTNINLLDTWGLKLNSVSMNVEAKTVRPGTLIMGNDNDQQT-QKKMYQVQKLV--WVLIYYKEGQEAKKLLLDNMKQAISEYQFYGSQPLVRPLQEDKALLLLCDDINKKIEFIIFLLPKNSRLYRCAKFISLQKIGCPSQVVLEDTL-KRSIVNKIMVQICAKLGGVPWAIDFQQHTMICAAECYDRLH--QIKHLAFCSTVDKNMTKYHSQIL---KGADDNLKKSLITAMEVYKEKNNVFPQIIIIYRDGVSDGQIPVVLGDEFPQYDQAIKQINP--QSKLVLVVCNKRVAGKFYQAG----HRPDNPASGTIVDTKICEGQQPNFYLISQITRQGTSQPTLYKILHSDIPNIENDIKVLTYKLCWLYYNFAGPIKIPAPVRYAHCLGEFIGSRYQ
>Pa_tetrPTIWI06
TMYEELRNSRDY-------SLIEGAIIMTVYNY--KFYRVNKINREMNPKSEFENGSKMSYMQYYSEKYKINIKDTTQPLILEKSRKKIIYLIPELCVLTGLSN-EMRNNFQTMKQLSTVTKPRGVDRVKQADQFIQCFHNKSEELIKKWNIQLESKCLQIQSSKVKPGNIIMGNNTDRDT-QTAMLR-GVGLENWAILYGDRDSRQAEDFMSCLRESIEYCKFQCKAPRTFTIHSIEDWIKQIDFIVQKVTLLLLILNKNAPLYTDLKRYLINDCPIASQVILSSTLQGKTICNKLLVQICAKVGGTPWGISFTDPTMICGMDVYHSTAKGRKSMLSFVSTEDEFFSKYMTQSIEMDSGVEFSLCPILVKSLESFTSDNTPLPSRIIIFRDGVSNSQAKTVIETEVAQFRQAIEQVKKAKPIKLVVLSVNKKVGAKFYAGE----RNLDNPSQGTLIDSEICN-GKDGFYLIAQKTTQGTVQPTYYHVLVND--NITNKLQALAYKLCYMYYNFSGAIKIPAPIQYAHVCSNFIGDRFD
>Pa_tetrPTIWI10
TMYEELRNSRDF-------SQLEGAIVMTVYNY--KFYKVNKVSREMNPKSEFENGEKMSYMQYYQDKYKIAIKDVTQPLILEKSRKKIIYLIPELCVMTGLSN-EMRNNFQTMKQLSTVTKPRGVDRVRQADQFIQCFHNKSEELIKKWNIQLEPKCLQIQSSKIKPGNIMMGNNTDRDT-QTAMLR-GVGLENWGILYSDRDGRQAEDFMSCLRESIEYCKFQCKAPRTFVLHSIEDWIKQIDQIVQKVTLLLLILNKNAPLYTDIKRYLINDCPIASQVILSSTLQGKTICNKLLVQICAKVGGTPWGVSFTDPTMICGMDVYHSTGKAKKSMLSFVSTEDEFFSKYMTQSIEMETGVEFSLCPVLVKSLQSFCGDRGPLPSRIIIFRDGVSNSQAKTVIETEVAQFRQAIEQVKTEKPIKLIVLSVNKKVGAKFYAGE----RNLDNPPQGTLIDTEISN-GKDDYYLISQRTTQGTVQPTHYHVLVND--NILKKLQSLSYKLCYMYYNFSGAIKIPAPIQYAHVCSNFIGDRFD
>Pa_tetrPTIWI11
TMYEELRNSRDF-------SQLEGAIIMTVYNY--KFYKVNKISREMNPKSEFENGEKMSYMQYYQDKYKIAIKDVTQPLILEKSRKKIIYLIPELCVMTGLSN-EMRNNFQTMKQLSTVTKPRGVDRVRQADQFIQCFHNKSEELIKKWNIQLEPKCLQIQSSKIKPGNIMMGNNTDRDT-QTAMLR-GVGLENWGILYSDRDSRQAEDFMSCLRESIEYCKFQCKAPRTFVLHSIEDWIKQIDQIVQKVTLLLLILNKSAPLYTDIKRYLINDCPIASQVILSSTLQGKTICNKLLVQICAKVGGTPWGVSFTDPTMICGMDVYHSTGKAKKSMLSFVSTEDEFFSKYMTQSVEMETGVEFSLCPVLVKSLQSFCGDRGPLPSRIIIFRDGVSNSQAKTVIETEVAQFRQAIEQVKTEKPIKLIVLSVNKKVGAKFYAGE----RNLDNPPQGTLIDTEISN-GKDDYYLISQRTTQGTVQPTHYHVLVND--NILKKLQALSYKLCYMYYNFSGAIKIPAPIQYAHVCSNFIGDRFD
>Te_therTWI1
NLLQALQQVKDRN------SGFVGNTVITSYNG--KFHRIESIEKDMSPNDAFEDGTKKTYMQYYKEAYNIGNIDPNQPLVVELKGKFTYYLIPSLCQVTGLTD-QQRNDFNLMKKLAEVTKPKAGERIAQASKFIQRIKQDADKTLKDWSVEICEKPQTIDYKQLDAGNMEMQQGKDRDT-QTQMFE-QPSLNMWAIIYSDRDQKTFDSLLRTFQECLKFYNYPCKPPNCISVQSAQDWINALKNAPDNVQMAVFLLPKAGMYYDEIKRYFTNVKPIPTQVILASTAMKRSVVNKLLMQICAKTGGVPWVMDFQNPTMVVGMDVFHNTPGKKESIFGFVSTVDRNFSKYYSHSHVLPTGQEPFLQQVYEQALKEFKDSNGVYPQQIIIFRDGVGEGQFNAVKDIEMPQLKQACQKINGCENIKFTLIIVNKKVGAKFYQSQ---DGSAENPPQGALIEDRVTK-GVNDFFIVSQKTNQGTASPTHYTIIYNDDNEFKRDLQVLAFKLCFLYYNWTGAIKTPSAVRYAHTLSNFVGDRYN
>Te_therTwi11
SVYDFLKKSMSQ-GADSIQEKMQNCVVISNYGD-KKLYKVNGVAFDLNPNSFFEMKKKISFVQYYELVHNIRIRDNRQPLLEKKRRQQKIYLIPELCQMTGIPD-ELQNDFMLKKAITQVSQPKPQERSQHCGNYVSALIHQNQKALSEWGIQLSNDPVKARYQVIQPGCILMNQNRGEKQLQDRMYQ-PCYLKKWCAICHKSDQQLAGQFMSTLKNRMQAHGIGYNEPNYFTVEGQDELKRLIDSFPPDVDFIVFILQGKGKNYQYLKSFLLKEKPIPSQMILQGTISDQVICNKICNQICIKVGGIPYIIKFSNPTMLVGIDYIRK--ENQKSVYSFVASVDSTFCKFFSGAQLLDAQDQKFVDKLLQASLTQFKQKNGILPQRVIIYRQAANN-ILNEPLKEEIAIMKKCLSEMEMS-QCKIHIVGVNSSDKTKFFNED------YSNPAQGTVISQDVVS-SQGDFFLVSQRSMQGTAQPMMYKEIYSDYEQIRTQLHTLTYRMSYLFYNFTGAIKIPSILKYAEQQTKFMKNNFE
>Pa_tetrPTIWI02
TVLHFIKENKKSKSPVDLQTFFENKTFMTIYSK--RMYRIKSIDFKSNPTCKME-SLDVSYEQYYYQRYKITLSDLTQPLLEDRKTKQTIRLIPELLYMIELTT-AQKNNFKVMNNIKQQTTLDPLERSNKIENERT-----LDKYFSNHSISISNNS-ATPAYKIVKPALIPEASIACFNIRGKLIE-QSNINNWILIHYNEEQQVASLFTQEFIRATKELGNQISPPRKVVMNNPAAWSQALLNNFNKPQIVVSILDEDSKLYNELKKFLISVQGVLHQNVSIQTV-KSKIAQQIVKQVHSKIGKQLWNIQISEKIMIIGIDVYHKTLANNKSCVGFNAQFGQQSEKHFTKTIIVEKGKEKGVGQLLNLSLQQYQKQNKQYPDTIVIFRDGVGNSQINDLIEIELKAMKSVIQQTNIK-LPQFAYIVVNKRISDKFFSSN--------NENNGMIFPERVTS-KEFDFFLIAQQVNQGTPIPTHYTVIENTTNWNEDTFWRFTYFQCFNYRNWSGPVKIPACLQNAHTVAYRVGEVIQ
>Pa_tetrPTIWI05
PISRIISDMEWNYLQLQIRKKLIGQSGLAKYSN--RFYRIDDIDFSRNPQSMME-DGKTTYRLYYQQRYNITINDISQPLLQTKKG-QKIRLIPELMMLTGLSQ-AQKTNTNIKKFLRPILIVNQNERQQRIMDERG-----LEYLMKQQNIVLKSNS-KTQAYEIRKPEIYAEGIIGCFEIKNKFYQ-QSKLENWVLIYNDQEEQLANYFLRQLISSGNRYGLILSQPLRQKVKSSQDWISCLEQNFSRPKLVVSLIDKDKQIYQQLKQYLIAEEGVSHQNVTLQLI-QGAIVPKIIQQIHSKLGNQTWNIQISDNIMIVGIDVYHKTVLGLDSCVGFNAQFGQQGYANFTKTIIVRKGKEKDVAMLLEQSLEEYQNYNKKLPDTIIIFRDGVGTSQINRLYQEEVETMKEIINNKNLK-LPEFAFIMVNKRINDRFFSQS--------KENFGMIVADRVVS-SHFDYFLIAQQVNQGTATPTHYTVLENSTKWNEDLFWKFTFYQCFNYRNWCGPVKIPACVQNAHTAAYRVGEVIK
>Pa_tetrPTIWI08
NALEFMLSLNSR-NIQDIKNEMIGLSVLAAYGN-CRIYKIDDIDFSLSPVHSFQLGKSITYQEYYKQRYNIQIKDLQQPLLKDKRNQKISYLVPELLTMTGLTD-RQRCDQRCMQSVAKYTKLTPQQRDDEIYGFYQ-----LKKQLSKQNIQLSDDQ-NVCGFQLQAPLIYMGNKEGFFMIKDPVFQ-GSHIQDWFMVYHSRDDDDVDFIVSELQKQGERIGIRIEKPYFVMLKDIQNWLQRLTAEIGPPQLIVTFVNDKDRIYGHIKKYCFQDQGISHQNILSKFL-KSSVASKIAQQMSMKLGNPLWAIPISDKTMVVGIDIYHKLLTNRKSCMGFVAYLESECLNTFAKPIIMREGQEQEVGRVIVEAISAYRNGRKYLPDTIIVFRDGVGNAQIEALKQTEIQQMKNAIKSINKNYNPQFAVIMINKKINDRFFMVNGGQNQQLSNPPSGSVIADKITS-SNFDYFITAQYVTQGTCTPTHYRVLENNTNWSEELFWQLTYYQCFNYQNWTGAVRVPSCVQYAHKLAYLIGDTYQ
>Pa_tetrPTIWI14
TALQFMMSLNTR-NIQDIQNEMIGLSVLAAYGN-CRIYKIDEIDFTVSPLHSFQLGKSITYQEYYKQRYNIQIRDLQQPLIRDKRNQKIIYLVPELLTMTGLTD-RQRSDYRCMQSVAQYTKLTPQQRDNEIYGFYQ-----LRKYLNKQNIQLSDDQ-NVGGFQLQAPRIFMGNKEGFFMIKDPVFQ-GSHIRDWFMVYQSRDDDDVDFLVSELQKQGDRIGIRIEKPYYVVLKDIQNWMQRLTAEIGPPQLIVTFINDKDRIYGQMKKYCFQEHGISHQNILSKFL-KSSVASKIAQQMSMKLGNPLWAIPISDKTMVIGIDIYHKLLTNRRSCMGFVAYLESECLNTFARPIIMKEGQEHEVGRITVEAISAYRNGKKYLPDTIIVFRDGVGNAQIEALKQTEILQMKNAIRSINKNYNPQFAVIMINKKINDRFFMVNGGQNQTLSNPPSGSVIADKITS-SNFDYFITAQYVTQGTCTPTHYRVLENDTNWSEELFWQFTYYQCFNYQNWTGAVRVPSCVQYAHKLAYLIGDTYQ
>Pa_tetrPTIWI13
SALNFIRSFNQ--NIGQIKDELEGKSVLATYGN-YRLYKISAVDFKKTPKSSFQLGKQITYAQYYQDRYKIKIQDMNQPLLLDRRNPKKFYLIPELVYMTGLTD-DQRSDFGLMKELAYYTKKEPGERLQIIQSLLS-----LQKQLNAQQMTLKSDS-STHAYIVQQPQLTFGNGRGFFILKDPVFQ-SAYIKDWVLIYQSRDDELADDLVADLNQQGGRLGIKFDKPFFINMKGPQEWIKELQAEFKLPSLVVSLTDRDTSLYIGLKDFLLSQAGVIHQNVTTKSC-KQSIASKIAQQISVKLGNPLWVIPISEKIMIIGMDIYHKLVTGKQSCMGFVAHFDLECKTSFSKTIIMKSGQEQAVGQTFKEALQAYHYGKKQLPDTILVYRDGVGDSQIQTLMQTELEQIKKVISTYTAGYNPQFAYITINKKISDRFFMSIAPPQNNKSNPVSGLVVADRVTS-KYFDFFLAAQYVTQGTCTPTHYQVLDNNTQFTEEMFWQITYYQCFNYWNWTGAVKVPACVQYAHKLAFLVGDTFQ
>Te_therTWI2
TALEYLKNNN---------NQLSGLSVITKYNN-YQTYLIDRVDGQKTPSSTFLNNTQISFAQYYKERYNIQIRDMRQPLLKRKYREEEVYLIPEICNMTGMTD-EQRENFQAMKEVATHTKLTPQERYQNSVNNCR-----LSSKTSSSGIRIDERSNLIDAVQLRAPKVTLGGNKGNFDMRAPTLD-KIEFKDWTLIYNQKDERSVDGFIDTLKKASQTYGITVNDPFFFAQRDANSWIKSLDEDFSLPQFVLSFGQAQSGLYSGLKKFLTSEAGIESQHVNPRSL-KMSVASKIALQIASKLGRRIWQVEIDKNTMIIGIETSMKKI-KQQQVVGVVASIDKDFTKYFSDVEIRKDNDTPTLSKIVTKAIQAYVKNTKSVPAEVIVYRQGLGEGQIQQSCNLEIKAIQNGFSNFKSDFNPRLAFFQVNRKIGQKFYQSP---QGEVSNPASGTIVASQVVQ-NNFEFFMAAQNCNSGVCTPTKYTCLYNNTNLKEDQIWQLTYYQTFNYYNWQGPVRVPAAMKYAEKLAKFVSDTIQ
>Te_therTt4505902
TALEYLKNNN---------NQLSGLSVITKYNN-YQTYLIDKVDDKKTPSSTFLNNIQISFAQYYKERYNIQIRDMKQPLLKRKYREEEVYLIPELCNMTGMTD-EQRENFQAMKEVATHTKLTPQERYQNSINNCR-----LSKKTSSSGIKIDERSNLIDAVQLRTPKVTLGGNKGNFDMRTPTLD-KIEFKDWSLIYNQKDEKYVDDFVDTLKKASQTYGIIVNDPYFFAERDANNWIKSLDEDFSLPQFVLSFGQVNSGFYSSLKKFLTSEAGIESQHVTPKSL-KMSVASKIALQIASKLGRRIWQVEIDKNTMIIGIETSMKKV-KQQQVVGVVASIDKDFTKYFSDVEIRKDNDTPTLSKIVTKAIQAYVKNTKSVPAEVIVYRQGLGEGQIQQSFNLEIKAIQNGFSNFKNDFNPHLAFFQVNRKIGQKFYQSP---QVEVSNPASGTIVASQVVQ-NNFEFFMAAQHCNSGVCTPTKYTCLYNNTNLKEDQIWQLTYYQTFNYYNWQGPVRVPAAMKYAEKLAKFVSDTIQ
>Te_therTwi7
TAQQYLTARH----------DIEGQSVLTKYNN-YRTYIIDRVDYSKNPRSTFLYNLQISYAEYYFQNYQIEIRDMQQPLLKIKYREQEIFLIPELCYMTGLTD-EQRKNKNAMKEIATHTKLTPEQKYSKSVQYCQ-----FGRKTIKSGIRISHTDNKIDAIQLKAPKITFGGKSGNFETRAPTQD-QVQFKDWAIIHHKNDEKEVYKFIDLLKNASQAYQINVDKPQFFAPEDPKNWIRLLDKDFRVPQFIVTFSNKNPSLYREMKKFFSSEVGIESQHVTPRAL-KKSVASKIALQIASKLGKRIWSVEINQNTMIVGIETSMKKI-RNQQVIGVVASINKDFNKFYSQVDFRNGNDIPTLSKIISSAIEAYSKNTKTVPEEIIIYRQGLGEGQIQYSHQLEIQAIQNGFINFKQGYSPRFAFFQVNRKISEKFYQQL---YVQISNPPSGTIVASELTQ-NNFEFFMAAQNCNSGVCTPTKYTCLFNNTNLKEDQFWQLTYFQTFNYYNWQGPIRVPAVMKYAEKLAKFTSETLE
>Te_therTwi9
NALKYLKEFK---------NGIIGQSVITAYNN-YQRYQITDLDRTKTPQSQFLWNNQISFLDYYYYKYRIKIEHINQPLLFTKKRDKIIYLVPELCLMAGLSS-NEKRS---INQITRGIQLNPKERYEYTIEESQ-----LRKQSSHQEVYIDSIPIQAKAYILNPPNIILKNSKGKFDFKGQIFECKTDFTDWIIIYSNKNQTLVNKLLKLFQNITQKLEIKYEDPKIIHHSLPKHLIEKLDKYFILPSFIVTFGDLNTNFYQQIKHFFCILANVESQHISPQSL-KYKICLNIVLQILQKTGNQIWNVEITSNTMIVGIETSRNII-KGKQIIAVVCSINRNFSRYLSQVYFREKGCKHQLQKIIKDGILIYQQIVKKLPKQIIIYKQGQGDDLKQNSHLTEIESIQNIASNISPTYSPKFAYFNVNKNVTQKIYQQN----KAISNPIPGTVFSHETSK-SQIHFYLIAQNCRNGVSIPTKYSLLYNSTDLNQETFWQFTYYQTFNYYNQQGSIRVPAALKYAEKLAKYVFDYLQ
>Te_therTwi10
NLSSLLKDVK---NQKNVEDIILGKYVRMKHQL-NKLYQIQRIDYTKNPLSTFYCKQNMTFQKYYKERYNLEIIDLNQPLFNIKKQSQEIYLIPEFCLIFFQLK---PQKFNKIKQIQVNLRQKIY--------YLK-----LQKLQHETGIQISKESCTVNAYALNPPKLIFQKNKTNFNISNQILS-NISFKEWIFIYPKSDANLCLQLSQQIQEQGQVLGIRIPQPTMIQMKRLSDGINLLENYFLVPQFILSYVNRQQTFYQELKLYLYATVAIEHQHFNDDFS-KNAAISSLIIQIASKLGYPLWQTHIFNKTMIIAIAVEQKTLNKQQQMIAVVTTISKDFTQMHSEIFFNEIQNGSILSKIILSSIKNYVLNTKQLPDQIIIYRQGLIEPS----LQIEKESIINGFRLFKEDYQPKFAYFCVSQSKKQQIFSQS----QK--MDITGSVIPLVQNNQVKFEFFLCSKIIQEGFSIPTRYSCLYDDTLISQEQHWQFTYYQCFNYFNFQGALKIPAQLKYACKLLKFRKYVME
>Ca_elegPRG1
SMYILFHKELRSCVQEKMNEMYGGTTIITRYNN--KLHRYTRLDYSISPLSEFVKGQSITLKEYFKNQYGIEITVDDQPIIEGKPKQQVSYIVPELCFPTGLTD-EMRKDFKMMKEIAKHTRMSPQQRLVESRKLIVDLSKNVMECFKYWGISLGQDLANVQARVLKSEPLQGKKTYARGVKECGIYR-GSNMTNWIVIGPGSGNSGSQKFIEEARRLGKILQVQLGEPMCVPIRGPNDYLEGVKGAIKDIHMLVVMLADNKTRYDSLKKFLCVECPIPNQCVNLRTLGKGSIVLKIVLQMICKTGGALWKVN---NTMIVGYDLYHDSTLKGKTVGACVSTTSNDFTQFYSQTRPHENPTQNNLTHFVRKALKQYYDSNQTLPSRLILYRDGAGDGQIPYIKNTEVKLVRDACDAVTDK-KIKLAFIIVTKRVNMRILKQG----DNAINPQPGTVVDTTVTRPERMDFYLVPQFVNQGTVTPVSYNIIHDDTDLGPDKHQQLAFKLCHLYYNWQGTVRVPAPCQYAHKLAFLTAQSLH
>Ca_elegPRG2
------RKELRSCVQEKMNEVYGGSTIITRYNN--KLHRFTRLDNEITPLSKFQKGEQIILKEYFKNQYDIDITDDEQFIIEGKPKQQVNYIVPELCFPTGLTD-EMRKDFKMMKEIAKHTRMSPQQRLDETRKLITKLSQNMMECFQYWGISLGQDLANVQARVLKSEPLQGKRQYARGVKECGIYR-GSNMTNWIVIGPGSGNSGAQKFIAEARNLGRTLQVQLGEPMCVKINGPNDYLEGLKAAIKEIHMLVVMLADNKTRYDSLKKYLCVECPIPNQCVNLRTLGKGSIVLKIVLQMICKTGGALWKVN---STMIVGYDLYHDSTLKGKTVGACVSTTSNDFTQFYSQTRPHENPTQNNLTHFVRKSLKQYYDNNKTLPSRLILYRDGAGDGQIPYIKNTEVKLVRDACDAVTDK-KIKLAFIIVTKRVNMRILKQG----KSAINPQPGTVVDTTVTRPERMDFYLVPQFVNQGTVTPVSYNIIHDDTGLGPDKHQQLAFKLCHLYYNWQGTVRVPAPCQYAHKLAFLTAQSLH
>Ho_sapiPIWI
TVLDFMFNFYHQTFQEQVSKELIGLVVLTKYNN--KTYRVDDIDWDQNPKSTFKKGSEVSFLEYYRKQYNQEITDLKQPVLQPKRRRGPAMLIPELCYLTGLTD-KMRNDFNVMKDLAVHTRLTPEQRQREVGRLIDYIHKNVQRELRDWGLSFDSNLLSFSGRILQTEKIHQGGKTSKETRGAPLIS-VKPLDNWLLIYTRRNYEAANSLIQNLFKVTPAMGMQMRKAIMIEV-DTEAYLRVLQQKVTDTQIVVCLLSNRKDKYDAIKKYLCTDCPTPSQCVVARTLGQMAIATKIALQMNCKMGGELWRVD---LVMIVGIDCYHDMTAGRRSIAGFVASINEGMTRWFSRCIFQDRGQEDGLKVCLQAALRAWNSCNEYMPSRIIVYRDGVGDGQLKTLVNYEVPQFLDCLKSIGRGYNPRLTVIVVKKRVNTRFFAQS----GRLQNPLPGTVIDVEVTRPEWYDFFIVSQAVRSGSVSPTHYNVIYDNSGLKPDHIQRLTYKLCHIYYNWPGVIRVPAPCQYAHKLAFLVGQSIH
>Ho_sapiPIWIL2
CVLDVMHAIYQQNFQDECTKLLVGNIVITRYNN--RTYRIDDVDWNKTPKDSFTMGKEITFLEYYSKNYGITVKEEDQPLLRPSERQGEILLLPELSFMTGIPE-KMKKDFRAMKDLAQQINLSPKQHHSALECLLQRIAKNATNELMRWGLRLQKDVHKIEGRVLPMERINLKNTSVKEVTRDPSIL-TIPMHFWALFYPKRAMDQARELVNMLEKIAGPIGMRMSPPAWVELKDIETYVRTIQSTLGKIQMVVCIIMPRDDLYGAIKKLCCVQSPVPSQVVNVRTIGTRSVAQKILLQINCKLGGELWGVD---QLMVIGMDVYHDPSRGMRSVVGFVASINLTLTKWYSRVVFQMPHQEDSLKLCLVGSLKKFYEVNHCLPEKIVVYRDGVSDGQLKTVANYEIPQLQKCFEAFENY-QPKMVVFVVQKKISTNLYLAA----QNFVTPTPGTVVDHTITSCEWVDFYLLAHHVRQGCGIPTHYVCVLNTANLSPDHMQRLTFKLCHMYWNWPGTIRVPAPCKYAHKLAFLSGHILH
>Di_discAgnA
TVLERIRYLNN--NTNRCTAEIVNSIVLTRYNN--KTYRISGISWQGKNSKVTDIEGSTTFLQYYQKNYKYKITDLNQPLLEVKMRGQTIYLVPELTYLTGLND-EMRKDFHIMKDLAEESNVEPYKRIDNLNNFVNGFNTNISKELESWGISYQ-PALKVEGCVLQAPKVPINN--------------ANALRNWVFIVEQLDFQRCQKNLDLFLRESQLQPPTIHHPVLPKSSDSTIYTDIMEQYVKGVSFFLIIIPNNAEVYKGIKMKSLIQFRVLTQCIFSRTF-DRPVSVKLKQQVVAKLGLAPWGLGYKGKTMVIGVDVGHNSDMKGHSVVGFVATIDDKFQKFFSRAYAQERPKEHSLEDATKEAMKSYFNHNNCLPELVIVYRDGVGDGMLDLVNKTEIAAMKKGFAETPSS-KPKLVYTIVKKNTNARFFTND----NQKANPPPGTLIDSKITHQNWYDFFLVSQVAFKGSINPTHYHVLLDEHQMAADLFQFFTFQMCHLYFNFEKSVRVPASCQFAHKMAFLIGRTVG
>Di_discAgnC
SVLSTIKGGHSGYSRQEIENELTGSIVITLYNN--KTYRINSIDWDKSPMSKFSTKGDVSFIEYYKITYGREIRTMDQPLLRSKGKNNDVFLVPELCNLTGISD-EDRKNNSMMKELSEHINVEPKRRFHTIQSFLDSIASSIKEQTSKWGLSFQ-SPLEVIASQFQPPMKDIPR--------------YKKLKDWAVIVSEDNKNCIDQFVRLMFEK-----FTMERPIVRVIKNGRDYSMAIKDLVENPSFIVVVVNVKTDLYNSIKRTAILECKVITQVLTVKTI-QSSIFSKITNQINAKIDIPPWTLKNFGYTMVVGIDVGHNTDKESRSVAAFCASVNHSFTNFFVACSIQKQNKEHSLGNSMNCALRSYYAKNGRLPSNIIVYRDGVSDGMLDQINKHEVSSIRESFNQLPQS-KPALIYIVVKKQTHLRLFNMS----RDLGNPDQGVVVNKPVTKERWYEFFLVSQRTHKGTTNPTHYHVLQDDTEIEMESLQQLTFNLCFLYFNFDQAVSVPMVCQYSHKSALLCGKSLN
>Di_discAgnE
SVLERMKELNM--DRNKCENELQGKIIFTKYNN--RHYRVNRIAWEKTQNSGVKNTTPMTFAQYYELNYSLNIKDKEQPLLIITRNFETIFLVPELCIQTGIPQLNIQDELNLSNEIDNRTIINPKDRFEILNQFKSDLRLHIQSQLLKWGVSIG-EPIKIESSQYKAQVISNSN--------------INYLSNWSLIGTKNDIESNQRNIDQL---TRDYHLPLPNSVIKVPDKSNEYLNYFSQELDGIELFIIILPDHSFIYKSIKNLSLRNRAVITQCIKSSKI-DNLISKPIASQIIAKMGKFPWSIDFSNNTMVIGIDVTHNPE-ISYSVAAFVASTNNCHTQFYHKINIQPFLKEDFIFTAMKDSMNAYSHPNNKYPELVIVYRDGVADGMLKKVKEQEVDFIKKAITSINE--KILLMYVIVKKNTNTRFLNLK-----DSTNPPNGTMVSTGITNPFWYDFYLVCQNTSKSSVRPTNYHIIHNDANIPVDSFQFFTFQMSNLFFNINNSVRTPAPCNYAHNLAYFIGKYFQ
>Pa_tetrPTIWI07
TVLQYIDQIWKEQLRKYVTHVMTKQLVLANYGT-YRTYSVDNLLFDQNAEYSIELGKQITMDQYFKQRYNYDIKNKKAPLLEDTKTNRKVYLVAELCIMAGVPD---NLNEFTRKQIQKECQTNPKDRFEKIKKMLFLINRQMQKLKEEFGIDINSTPQYVKAKQLRPPNIVFGNQNENFSFQSAFIK-RYEVRI-AII----SPYDCEEFTQNIHELIQKYGIKMKCHYL----SRQNYIAEIEQTIMTTNMIVIVLNYMKNCYAPLKKMCMEKFGVLTQMVSSDSIKKFSIIQKLAIQMMDKVGNCLWTVQWPDNIMIVSVIIEKGK------FAGMLSSLDKTYSRYYSQMSTKIVEKCKDIGDMMKQSFLQFKQENGCFPQKIIYFRDGLSEESISHLLQYETREIVLAANQLCQF-GDQIIIINIQNTNITKLFREE------RDNAPAGTVVDSEITT-KNYEFILVPVYSSRGCPRPILYRIIYDTIKIPMEQLQDFVYGQCYNYQNWTGSIKLPAIVKNCQKMIKFLVEILQ
>Te_therTWI8
NALNYINLIYKNNKRKLVCEKLQGQTVMANYGN-FKQFKVHDVIFDKNPIEPPTLDSDLTIYDYYYKKYGLKIKYDKQPLLYEKKLKRFLYFVPELCLLTGIPD---ELNDYQKRELITCTKQKPQELYNMVTQFIDKIVNVTQSISEQLGINFSNHPHVIQAKQIAYPTITFGGPKSQFSMKYPVYSSGNQLS-IALLHFK-DFNTMDLFQKEL-------RIEVKKPQEFNLGNMQEIEHVIRREIKKFDIVAIVAPSTVQNYSKIKKLCTITQQIKSQYIRQQSL-KYNVCSAILSQMAAKCGTTLWVVNIPDNTMIIGTSVQKVFINGQPQVIGFVASQDKNVSRFYSRATFQKLNKDEKISTFIVDAIKQYFVQNKFVPENIIYLRENIADQGIQKYLSTEIKEVLKSFTVLSPQYKPKLCVVLLECRHGVRVLHQL--GEKELVNPPPGTIIDSSITSKYHYDFYMISQNVKQGTATPVHYKVIYDTTEFPEGRLQELLYSQCFNYVNWSGSIKYPAQIQYAKKLAKMVGTFIQ
>Te_therTwi12
NLFQIINKLEDKKPREEISNFLVGRTVKTSYFSTNLYYEILEIDFNMTPDSKFVVDEELSYYSYVKNKYRINIRDRVQPMIRPLHKGQQMYLIPSLCNLFG----QISQKGFIDDNVGTEFYFEPYDVYDYTNQITRFLKNSAQSLLNGWQIKIGEEFEQIGFNYLKLSPLQLKVNNGYYKQSDGAFTKFTEVNRWVIFVHSSDSPLVEALVSSISQFKLYYNYPISEPKYYKIDDIETWTSTFNTALSPTTFALIIMNEHYHFYKTCKQAITVDKGICCSLIKASTLPNEAFASRFLSQMQAKLGESPWLMQNQNPCTMIGFSVLRQRN-ARKIIVAGAASINKQYSKYLVELSEQEINNSNSMKDILQGFLSQFATTHKINPTWVIIIRDGI----FIQNAQNEKDAIFSMMSTRSQSENKSFHLLFATSRYQTSFRTYNELNAQNVSSPGTGAIVEKQLNKR---EFYLYTQKIVKNCPFSVLYNVLHIDEHSLLADFQDLVYNTYVLNYTYHTKTTSPACVQNAYKLAEFVKMFVT
>Ca_elegPPW1
PLVELLQTFRGFSAAQRIEKAFVGLDVVLNYGVHGVVMKIRRFH-TSAKETCFEVSTRTNVFDYFKKKYGITLKYPDLFTIEAKGKQGKIHFPAEVLLLCPNQTVNDQMINNEQADMIKMSAAQPHIRKTTTDTIVRNVGLASNNI---YGFIKVEDPVNLEGMVLPKPKIAFAGNQ-----RAGQYYDAKELTKWELVFVQN----VQGLAKQLADEMVNNGMKCSNPTMS---RLEPIFKKAKAA--GTQLLFFVVKSRYNYHQQIKALE-QKYDVLTQEIRAETA--PQTRLNIINKTNMKLGGLNYAIGNKPNRLIVGFVTSQRVGPDYPISVGFAANMLKHHQKFAGGYVYVHRDRD---GSIIKDTLLAITCTERGRPDDILLYFNGVSEGQFSMINEEFSARVKEACMAFQKEFRPHITIIASSKAHNERLYKSD------KGNLEPGTVVDHTIVSNVYTEWYHASAVARQGTAKATKFTLIFTTKAGPQAELEQLTNDLCYDHQIVFHPVGLPVPLYIADRYSQRGAMVLA
>Ca_elegPPW2
LVFQKLSSITSNLERERCAAVIKGLDCHSNYRGRTRHHKIESIHHEGAATARFELGGTCTVATYFKDKYKIQLRYPNANLIKERGA--LNFYPMELITISPNQRVITQQTSSQSQRTTKESAVLPDIRQRLIMTGKIAKITAENEVLGKMGVTVCDEPLVVKGRNLPAIRASFETGECKW--RPQRYNRAVAPKVWALYVGSPNRDVMRRFCDEFMNMSRSKGILFDVNLLT---PIENRLREAANA--GCTFVLCITENITCLHQKYKFIEHHTQMIVQDMKLSKALVAKLTLENVINKTNVKLGGSNYVLDTKNEHLIIGVGISSPPPYIMESIVGFAYNGN-GKQEFSGDFVLNAAGQEAPIEDIVSYSIKGYKKFHGKAPKRITIYRSGSSEGNHGPIISYEVPLARVAMRNFSP--DTQLLYIVVSKEHTYRFFKKESGGSGSSPNIGPGLTVDYGVTNPACKQFFLNSHMTLQGSAKTPLYTVLADDRNIGMSALEEFTFNLCHLHQIVGLPTSIPTPLYVANEYAKRGRNLWN
>Ca_elegC16C10.3
SVIKFSSNKLSEMTKRCIEEALKGLDVECTHLK-GNLIRVSSIAENNAENTSFMMEREVTVAEYFLLQYNIKLKYPRLPLVVSKRFKHESFFPMELLRIAPGQRIVNKMSPTVQSAMTGRNASMPQHHVKLVQDILRNLKLEQNKYMDAFGIKLMTEPIQMTAKLLPPAQIKFKGQTR----TQDKFVEPARIRKIGIVVFDNQMRQAEDFCDKLSNFCRDNGITVRDWSIRELNSSVAIQNLMKKWLDRVDILVGIARKKPDVHDILKYFE-ESIGLQTIQLCQQTVMQRQTIDNVMRKFNLKCGGTNFFVERKKHVQFIGFEISHGASFDRSRVVGVSYSL-TNSTQLGGFTYLQTQKEYQKLDEFFPKCVRSYKEHSKTLPTRIVIYRVGAGEGNFNRV-KEEVEEMRRTFDKIQPGYRPHLVVIIAQRASHARVFPSCISGNDQ--NIPSGTCVENVLTSYGYDEFILSSQTPLIGTVRPCKYTILVNDAKWSKNELMHLTYFRAFGHQVSYQPPSVPDVLYAAENLAKRGRNNYK
>Ca_elegCSR1
PLSQMLQYAFPRDLQRAVKLLLKDLKCNPYYDD-KQIWATNTIT--------------VSDVDYFRQKYN--LKFPMLPAVQCGTGPHKRLMPLEYLKVLPYQSI---DRRVLEEFELTPRANAPNERWSTLQKHYDQFGFN-DQVMKDFGVQICNDPSEIDGERVLAPSVAYADPVRDWKAQDKKFVTPATIDHLMFVLVAGDA--TKFVAKAFMQRCKDKGMHIMDQHNG---ESENFLTSVFKNLVFTPFVLFISDDVPNIHECLKF---EESDIPTQHVLLKNVGRDLTLDNIVMKANIKCGGLNYTADNEVSTFVIGMDVAHPDREGNPSTVGLSCNSAENPYSFIGDFLYTDPRREEILRKFTDQSVRNFAEI-RGFPKKVIIFRDGVSFGEETAALK-EVEIIEQTIKTAKSMYAPKVLAIVVKKRHHTRFYAKGGHHG---NNPLPDTSVGGDIAEYGKRQIFIQAFRPVQGTAKVPSFLVIRDDEEVSDEHVAKMVCAVCSLHQLVNSPTSIPTPVYVAHELAKRGTGLYK
>Th_pseuAGO
PITDMI-------TRSEVVEALSKLTCKPSGREERRVFKNRSLTSKGQHDHAFDYGGRITVVDYYQEKYGIKIQYPHMPLLNLS----GAWYPVEFVYQAFGKTKDANDDDMVKGALQHYDSIAGTDDVRKKRKMLSDLGCF-RDRLAMYNLSIEKKTTEVKAKVLSVPEPEFGNGI-----KNKIFAKPATLNSLAVVDFSGNQLVCDELVGTVCQVAEEKGILIKTILRRVTKRADDALSVIKCAIECPDIMLVVLPKGKALYDHVKFVSNQCSGVQTQCASLDTFNREQYSTALATKMNAKLSTVEDGWVNQCHTLVIGIGMAHGMG-----RVLLVMSVPYHLIAISKRAYVQKKA-DDAMIDLFTESWKGYCNANNVEPCRILVYRDGMSDGNFTKA-DDEIDSIRAAIKKLLKEACPPITYVICQSQHSIRIVPATDREG--KSNVHSGTVVDHTITESSSYDFLLTAQGGLKGTSKPMYYRVRLNETPLTKETLENCTYHMSYQYATAPKAVREVPVVKYAKRVASQVLSGLK
>Ph_tricAGO
SFRKRIPDNLRSTKIRRGRKKVRGTRT-------RRHDRVDEAP----AQYTFEITTTHTVLSYFDQVYDVQLKYPEMPLVQTRGKE---YFPIEMLFQGVGEAHGCNSDFKKEKALAFNDEFSASRRVSKLKDILSEPNLEQNQALASFQLKLHREPLQMQATVLEPPVLSFGSAEGSWNLRRKTSEFPVQLLSFAVLDMSK----SGKIIEDLLRVLQKHGVQIADSLKSWVA-FKNSIARARQHFFCPSLMFAVIPKDVSTYAFVKYLSHVEFGIPSQVMVEESYNSEAYCAGIALKLNTKLSNSLNRTAMDTPTMIMGYCVASGPGQDSKSIVVGTASLDVGGTHCCHDKRVQSKS-HDVLEEITESLAMQFFLYNNVSPQRILVYRSGVQDGLLQDVVEYEIGAIRQAFYRLNMSDCPSVTFVVSQGQHDIRIVPLDGVQMNRSNNVPSGTCVTSRISMENTMDFLLVPQGGLSGTSRPVYYRCLLNETKLTRSLLKNLTYQFSFQYGTATKSVRNVPVLQYGVRLANTILSYLG
>Ei_teneAGO
LLEDRLREM----DYQTARNKYRNRLCVAVHK--GNIYRIVEVTDTTADRATFEKGATISVAQYFKDMYNQNVDGKQVVTTEARGGSRLCYLPVNLLRIAQAPQASAQETLIECTELMNSIIRMPAVREQMAELKLRIGGDS--------GLPVDQKNITSLKRLIETPRISWGAKENNLVLRHKVPLS------WMLVVCTGVETITIELTRQRIRYKNQVAVDMEAPACCEHFQKKGRVERTKRSLR-------------ELFSENKQYLR--GAVVLLAYDSDEV-NRVAAKQFQTKIDSNLAGVPWAADIKKVVRVIGIAVNSFGPNARCGVVGIVGGTNVEHTQFVSHIGASSPHYRRDMKLFWEKLNLRFGDGRRRAPVHLLIYRSSPSGSQIRDVLAHEVGAIRRVIDALEDH--PILVYARANSRNPIKFFMKG------REGLPVGSYIDSGITPTLEEKFLIGTADPTRGSPSASEFHIVQNESDWSKQYLAILSYKMCHMYYNWAGTVKHPHLLQMALAIVRQHQIYVA
>Me_kandAGOL
RLKDLVRDR----GVGWAERVLPGTYVIPTDGGLGRRLKVVDAV----PADEWEGGWDLERLREHWSGYGVEVD----PEVTVKVGGGVLHYPDDVLRQVPVHP------------VTEYFRLGVADRVSVGRYLLDGLGEF-RRRFPDVAVEVREHPGSTDTRRVRPPAVVAGGEK-----RGK----RTELNDGEAVLVADSERDLERLLELVVGRLRRLGVRVDLPDLV-----------------DGPVLVGVLSDDDRTYARVKRRDP-----LVQCFTERVLSKKYAATVLAVGIHCKHAGQPYAVRATSDVAVVGVDVSRKVEEGRACCSCFVVDEDGLIEHGRTFTVPVGERGEGRTAEIVLETAREY-------SDRVVYLRDGTVPGE-------ELEAVREVGREL----GLDVTVVEVIKSDPTVYAIEG------EGRAPRGAYVRDGTVH----SPYTPRRRGKKGTPRPIALRRRDDK--LDGD-LIGLVHDLTSNWGNPSGTSRLPAPVLYADRASRLARYGVS
